# Supplementary material for: Gene targets for engineering osmotolerance in Caldicellulosiruptor bescii
Source: Biotechnol Biofuels. 2020 Mar 13;13:50. doi: 10.1186/s13068-020-01690-3 (PMC7071700; doi:10.1186/s13068-020-01690-3)
Supplement: Supplementary file 3 — Additional file 3: Table S2. Differential proteomic assessment between strain ORCB012 and its genetic parent strain ORCB002. [file 13068_2020_1690_MOESM3_ESM.xlsx]

## Sheet: Table S1 - All Proteins
Table S1. Differential proteomic assessment between strain ORCB012 and its genetic parent strain ORCB002 comparing abundance of all proteins for which unique peptides were detected in at least one replicate of one of the two strains. Cells colored in increasing shades of red in column ‘pval’ indicate genes whose p-value (students t-test, n=3) is less than or equal to 0.05. Cells colored in increa…
							Raw AUC Summed Abundance								Normalized Abundance								Normalized Abundance in Log2 w/ Imputed Blank Values (blue italics)
Accession	Locus	Coverage	Peptides	Matches	tSpC	Description	SC-1_A	SC-1_B	SC-1_C	SC-2_A	SC-2_B	SC-2_C	SC-2_D		SC-1_A	SC-1_B	SC-1_C	SC-2_A	SC-2_B	SC-2_C	SC-2_D		ORCB012	ORCB012	ORCB012	ORCB002	ORCB002	ORCB002	ORCB002		Median Rank	pval	mean(ORCB012)-mean(ORCB002)
643714673	Athe_0275	29.5276	6	6	27	YP_002572196 Athe_0275 ABC transporter related [Anaerocellum thermophilum Z-1320, DSM 6725]	811839	1215498	938150	22127461	21071170	1.25556e+07	2.56574e+07		21.0449	21.8817	21.6192	26.4284	26.4553	25.6099	26.7562		21.04	21.88	21.62	26.43	26.46	25.61	26.76		25.6099	4.12885e-05	-4.80167
643714475	Athe_0063	21.7877	4	4	11	YP_002571998 Athe_0063 hypothetical protein [Anaerocellum thermophilum Z-1320, DSM 6725]	0	651042	1.85942e+06	1.34715e+07	10909815	1.25593e+07	1.05345e+07			20.9696	22.6327	25.7594	25.5445	25.5591	25.5022		19.5106	20.97	22.63	25.76	25.54	25.56	25.5		25.5233	0.00182657	-4.55315
643717133	Athe_2777	14.5455	5	6	25	YP_002574610 Athe_2777 hypothetical protein [Anaerocellum thermophilum Z-1320, DSM 6725]	0	391588	259424	1.02593e+07	1.61103e+06	2.05361e+07	2.74799e+06			20.233	19.4529	25.2678	22.7879	26.1616	23.6252		20.2718	20.23	19.45	25.27	22.79	26.16	23.63		23.2065	0.00487046	-4.47857
643714675;643714689	Athe_0299	28.7344	4	5	31	YP_002572212 Athe_0299 formylmethanofuran dehydrogenase subunit E region [Anaerocellum thermophilum Z-1320, DSM 6725]	7.13557e+06	8.1085e+06	2.17248e+06	27281384	156080658	7.01641e+07	93021711		24.7738	24.6323	22.8362	26.7321	29.2228	27.9727	28.558		24.77	24.63	22.84	26.73	29.22	27.97	28.56		26.7321	0.00422872	-4.04
643714549	Athe_0147	48.8889	15	21	158	YP_002572072 Athe_0147 1-phosphofructokinase [Anaerocellum thermophilum Z-1320, DSM 6725]	2.90653e+07	1.77972e+07	3.59646e+07	3.61437e+08	3.95019e+08	3.19544e+08	2.93559e+08		26.8435	25.7738	26.9536	30.4661	30.5748	30.1993	30.1705		26.84	25.77	26.95	30.47	30.57	30.2	30.17		30.1705	9.06255e-05	-3.8325
contam_sp|P05783|K1CR_HUMAN		18.1818	3	3	5	Keratin, type I cytoskeletal 18 (Cytokeratin 18) (K18) (CK 18) - Homo sapiens (Human). MW: 47926.75 pI: 5.34	0	16316506	0	10137939	18440755	34658143	10138483			25.646		25.3199	26.2885	27.0383	25.4477		20.4112	25.65	20.61	25.32	26.29	27.04	25.45		25.646	0.0533989	-3.80126
643715618	Athe_1253	25.4545	3	3	10	YP_002573126 Athe_1253 iojap-like protein [Anaerocellum thermophilum Z-1320, DSM 6725]	1.45398e+06	0	0	5.76229e+06	7.62156e+06	1.01189e+07	1.83973e+06		22.2049			24.5015	24.9228	25.102	23.0622		22.2	20.3809	19.457	24.5	24.92	25.1	23.06		24.5015	0.00786675	-3.7157
643714981	Athe_0598	5.8296	2	2	11	YP_002572497 Athe_0598 extracellular solute-binding protein family 1 [Anaerocellum thermophilum Z-1320, DSM 6725]	931446	637673	1.16821e+06	425933	1.86835e+07	2.92247e+07	1.66136e+07		21.0147	20.9403	21.9166	20.7938	26.3049	26.7805	26.1438		21.01	20.94	21.92	20.79	26.3	26.78	26.14		21.9166	0.0794143	-3.7125
643716423	Athe_2056	5.79216	2	2	4	YP_002573906 Athe_2056 putative sensor with HAMP domain [Anaerocellum thermophilum Z-1320, DSM 6725]	0	0	0	8.7069e+06	839792	2.09148e+06	958784					25.107	21.9947	22.9997	22.1493		20.1127	19.4256	19.0222	25.11	21.99	23	22.15		22.5745	0.010522	-3.54233
643714699	Athe_0309	41.6244	7	7	16	YP_002572222 Athe_0309 Radical SAM domain protein [Anaerocellum thermophilum Z-1320, DSM 6725]	1.95408e+06	980741	3.63979e+06	1.12465e+07	2.5069e+07	1.64941e+07	1.01373e+07		22.631	21.5651	23.6572	25.4772	26.7197	25.9573	25.4477		22.63	21.57	23.66	25.48	26.72	25.96	25.45		25.4477	0.0030899	-3.2825
643716463	Athe_2096	32.2981	3	4	43	YP_002573946 Athe_2096 single-strand binding protein [Anaerocellum thermophilum Z-1320, DSM 6725]	1.74202e+06	5.8537e+06	4.93952e+06	2.63324e+07	3.57857e+07	2.50565e+07	3.18041e+07		22.7092	24.158	24.0107	26.6671	27.1805	26.5543	27.0546		22.71	24.16	24.01	26.67	27.18	26.55	27.05		26.5543	0.000615711	-3.23583
643715454	Athe_1088	30.0885	3	5	15	YP_002572962 Athe_1088 hydrogenase nickel insertion protein HypA [Anaerocellum thermophilum Z-1320, DSM 6725]	2.06701e+06	1.76172e+06	0	6.72258e+06	5812729	6.12697e+06	1.00413e+07		22.8851	22.4138		24.7006	24.6234	24.4672	25.4338		22.89	22.41	19.4546	24.7	24.62	24.47	25.43		24.5453	0.0182521	-3.22015
643716409	Athe_2042	28.5714	4	5	11	YP_002573892 Athe_2042 protein of unknown function DUF901 [Anaerocellum thermophilum Z-1320, DSM 6725]	0	3.07238e+06	2412291	1519514	2.66987e+07	2.46235e+07	7476531			23.2217	23.0361	22.5885	26.809	26.5266	25.027		19.935	23.22	23.04	22.59	26.81	26.53	25.03		24.1244	0.0801052	-3.17499
643715291	Athe_0922	24.25	8	9	39	YP_002572800 Athe_0922 hypothetical protein [Anaerocellum thermophilum Z-1320, DSM 6725]	951347	5.65849e+06	8.44864e+06	1.10112e+07	1.02757e+07	5.04227e+08	7681738		21.7524	24.11	24.7691	25.4245	25.445	30.7586	25.064		21.75	24.11	24.77	25.42	25.45	30.76	25.06		25.064	0.140567	-3.12917
643715230	Athe_0852	4.59016	2	3	4	YP_002572740 Athe_0852 putative sensor with HAMP domain [Anaerocellum thermophilum Z-1320, DSM 6725]	0	470697	403398	594163	15211053	0	10418334			20.4996	20.1982	21.278	26.0201		25.4887		21.2588	20.5	20.2	21.28	26.02	21.5754	25.49		21.278	0.10896	-2.93844
643716063	Athe_1692	35.7843	6	6	23	YP_002573559 Athe_1692 Phosphoribosylanthranilate isomerase [Anaerocellum thermophilum Z-1320, DSM 6725]	0	4.07916e+06	3.21331e+06	9.40848e+06	1.17529e+07	2.55051e+07	3.47313e+06			23.6347	23.4297	25.1375	25.5772	26.5092	23.951		20.0789	23.63	23.43	25.14	25.58	26.51	23.95		24.5442	0.05231	-2.91537
contam_sp|Q99456|K1CL_HUMAN		6.88259	3	3	7	Keratin, type I cytoskeletal 12 (Cytokeratin 12) (K12) (CK 12) - Homo sapiens (Human). MW: 53511.61 pI: 4.71	0	255518	286663	0	8.11201e+06	1.43854e+06	269540			19.6143	19.5501		25.0934	22.6302	20.3736		19.6127	19.61	19.55	21.4165	25.09	22.63	20.37		20.3736	0.0682065	-2.78573
643714439	Athe_0028	11.6162	2	2	10	YP_002571964 Athe_0028 hypothetical protein [Anaerocellum thermophilum Z-1320, DSM 6725]	4.35208e+06	1.07545e+06	1.53994e+06	11472677	9740302	1.1005e+07	1.01576e+07		24.0678	21.7047	22.3694	25.518	25.3799	25.3504	25.4615		24.07	21.7	22.37	25.52	25.38	25.35	25.46		25.3504	0.00591843	-2.71417
643715516	Athe_1150	69.697	5	8	21	YP_002573024 Athe_1150 protein of unknown function DUF1292 [Anaerocellum thermophilum Z-1320, DSM 6725]	462598	4.33421e+07	35107102	27356388	34800172	6.34233e+07	4.76411e+07		20.6653	27.0647	26.9105	26.7219	27.1523	27.8436	27.6197		20.67	27.06	26.91	26.72	27.15	27.84	27.62		27.0647	0.228112	-2.4525
643716413	Athe_2046	15.6522	5	5	15	YP_002573896 Athe_2046 AAA ATPase [Anaerocellum thermophilum Z-1320, DSM 6725]	0	1.62689e+06	2.14062e+06	3.36396e+06	6.83838e+06	6.15087e+06	3.22739e+06			22.3024	22.8732	23.7279	24.7782	24.4039	23.8505		20.1026	22.3	22.87	23.73	24.78	24.4	23.85		23.7892	0.0243181	-2.43245
contam_sp|P48668|K2CE_HUMAN		8.88099	4	4	10	Keratin, type II cytoskeletal 6E (Cytokeratin 6E) (CK 6E) (K6e keratin) - Homo sapiens (Human). MW: 60092.29 pI: 8.14	0	0	0	1.03915e+06	4.4116e+06	5.89322e+06	1.80222e+06					22.156	24.169	24.3488	23.0314		20.9616	21.2147	20.8964	22.16	24.17	24.35	23.03		23.6002	0.011194	-2.40325
643714552	Athe_0150	80.2326	10	14	107	YP_002572075 Athe_0150 phosphocarrier, HPr family [Anaerocellum thermophilum Z-1320, DSM 6725]	7.77571e+07	8.94747e+07	1.06376e+08	4.4203e+08	3.46521e+08	4.95714e+08	5.17421e+08		28.3245	28.119	28.5483	30.7723	30.3931	30.8035	30.9613		28.32	28.12	28.55	30.77	30.39	30.8	30.96		30.3931	3.87643e-05	-2.4
643714914	Athe_0532	4.74576	2	2	5	YP_002572431 Athe_0532 hypothetical protein [Anaerocellum thermophilum Z-1320, DSM 6725]	0	6.67414e+06	0	5.62322e+06	8.86185e+06	9741409	2.34631e+06			24.3485		24.4501	25.1387	25.0558	23.4049		20.1775	24.35	21.8564	24.45	25.14	25.06	23.4		24.4501	0.0864928	-2.38454
643716177	Athe_1800	8.5034	2	2	9	YP_002573666 Athe_1800 protein of unknown function DUF214 [Anaerocellum thermophilum Z-1320, DSM 6725]	0	2891331	1.85207e+06	6.39477e+06	4.73239e+06	3.13914e+06	1.73633e+06			23.134	22.6568	24.6469	24.2656	23.4993	22.9839		18.6154	23.13	22.66	24.65	24.27	23.5	22.98		23.3166	0.121599	-2.38155
643714944	Athe_0561	35.4839	3	3	13	YP_002572460 Athe_0561 6,7-dimethyl-8-ribityllumazine synthase [Anaerocellum thermophilum Z-1320, DSM 6725]	1.90326e+06	0	2.91886e+06	6026549	7.97909e+06	7.6718e+06	1.2075e+07		22.7518		23.3126	24.551	25.0996	24.8209	25.7009		22.75	22.0648	23.31	24.55	25.1	24.82	25.7		24.686	0.0025691	-2.33423
643714851	Athe_0463	22.7848	3	3	10	YP_002572368 Athe_0463 SsrA-binding protein [Anaerocellum thermophilum Z-1320, DSM 6725]	0	750570	6155094	3708814	9.83049e+06	1.25749e+07	4.61813e+06			21.1771	24.4338	23.8341	25.3331	25.4783	24.352		21.6993	21.18	24.43	23.83	25.33	25.48	24.35		24.3929	0.0618968	-2.31107
643715434	Athe_1068	65.2174	6	8	103	YP_002572942 Athe_1068 ribosomal protein L31 [Anaerocellum thermophilum Z-1320, DSM 6725]	6.9751e+06	1.06927e+08	1.42519e+07	7.64354e+07	1.10913e+08	1.065e+08	9.45391e+07		24.648	28.3783	25.5856	28.1685	28.7436	28.565	28.5804		24.65	28.38	25.59	28.17	28.74	28.56	28.58		28.3783	0.0592065	-2.30583
643715641	Athe_1276	19.1011	6	6	25	YP_002573149 Athe_1276 hypothetical protein [Anaerocellum thermophilum Z-1320, DSM 6725]	6.02732e+06	1.03513e+06	4.88926e+06	2.44681e+07	2.79138e+07	8.4489e+06	5.49907e+06		24.6001	21.6499	24.0921	26.6107	26.8691	24.8948	24.5962		24.6	21.65	24.09	26.61	26.87	24.89	24.6		24.6001	0.0754952	-2.29583
643716186	Athe_1809	9.74212	2	3	26	YP_002573675 Athe_1809 membrane-associated zinc metalloprotease [Anaerocellum thermophilum Z-1320, DSM 6725]	1.2681e+06	1.23777e+06	2.10014e+07	1.81173e+07	9.68159e+06	18516734	6.00812e+06		21.9095	21.9053	26.155	26.1614	25.3375	26.0823	24.7205		21.91	21.91	26.15	26.16	25.34	26.08	24.72		25.3375	0.131255	-2.25167
643716142	Athe_1765	11.4094	3	3	8	YP_002573631 Athe_1765 Sporulation protein YtxC [Anaerocellum thermophilum Z-1320, DSM 6725]	0	409300	592284	1.86151e+06	1.28802e+06	452057	2.02477e+06			20.2947	20.7974	22.944	22.5104	20.9099	23.1929		19.348	20.29	20.8	22.94	22.51	20.91	23.19		21.7102	0.0242699	-2.24148
643714535	Athe_0127	7.05521	2	2	4	YP_002572058 Athe_0127 CRISPR-associated protein Cas1 [Anaerocellum thermophilum Z-1320, DSM 6725]	0	0	0	2.29754e+06	1.70683e+06	5.67287e+06	2.78445e+06					23.215	22.8681	24.2867	23.6404		21.4971	22.2554	20.0729	23.22	22.87	24.29	23.64		23.4277	0.018179	-2.22984
643716886	Athe_2523	20.5047	5	6	17	YP_002574364 Athe_2523 hypothetical protein [Anaerocellum thermophilum Z-1320, DSM 6725]	0	7612859	5.54458e+06	9.33324e+06	1.04698e+07	7.37724e+06	1.22296e+07			24.5399	24.1523	25.2161	25.4969	24.7633	25.7124		20.581	24.54	24.15	25.22	25.5	24.76	25.71		24.9897	0.0967875	-2.20717
643714553	Athe_0151	44.5455	25	35	384	YP_002572076 Athe_0151 phosphoenolpyruvate-protein phosphotransferase [Anaerocellum thermophilum Z-1320, DSM 6725]	7.50768e+07	7.70042e+07	8.61606e+07	3.89364e+08	3.08579e+08	3.04393e+08	3.50644e+08		28.2826	27.9006	28.2501	30.5786	30.2309	30.1263	30.4188		28.28	27.9	28.25	30.58	30.23	30.13	30.42		30.1263	3.28368e-05	-2.19667
643714554	Athe_0152	57.0093	15	23	128	YP_002572077 Athe_0152 Acetyl xylan esterase [Anaerocellum thermophilum Z-1320, DSM 6725]	3.96836e+07	4.49961e+07	4.90825e+07	1.77153e+08	1.70712e+08	1.86494e+08	2.13606e+08		27.3551	27.1206	27.4145	29.4182	29.3811	29.4259	29.7256		27.36	27.12	27.41	29.42	29.38	29.43	29.73		29.3811	9.53286e-06	-2.19333
643714551	Athe_0149	20.2643	9	18	217	YP_002572074 Athe_0149 PTS system, fructose subfamily, IIC subunit [Anaerocellum thermophilum Z-1320, DSM 6725]	1.20086e+08	1.76245e+08	1.3088e+08	7.17441e+08	4.66351e+08	6.00534e+08	6.20561e+08		28.9629	29.101	28.8643	31.4736	30.801	31.0645	31.2181		28.96	29.1	28.86	31.47	30.8	31.06	31.22		30.801	6.34498e-05	-2.16417
643715609	Athe_1244	14.382	4	4	6	YP_002573117 Athe_1244 cell envelope-related transcriptional attenuator [Anaerocellum thermophilum Z-1320, DSM 6725]	237522	1.30051e+06	0	3.86869e+06	4.50404e+06	0	0		18.5519	21.9739		23.9055	24.1904				18.55	21.97	19.9539	23.91	24.19	20.2588	20.8448		22.9397	0.203008	-2.14293
643714550	Athe_0148	48.3221	7	16	99	YP_002572073 Athe_0148 putative PTS IIA-like nitrogen-regulatory protein PtsN [Anaerocellum thermophilum Z-1320, DSM 6725]	7.93829e+07	113401539	1.08909e+08	4.72148e+08	3.8956e+08	2.50211e+08	5.70578e+08		28.3461	28.4576	28.5848	30.8692	30.5548	29.8485	31.1005		28.35	28.46	28.58	30.87	30.55	29.85	31.1		29.8485	0.00126905	-2.12917
643715698	Athe_1333	21.4559	5	5	17	YP_002573206 Athe_1333 ATP-NAD/AcoX kinase [Anaerocellum thermophilum Z-1320, DSM 6725]	219276	2.99658e+06	2.43085e+06	2.58974e+06	2.57291e+06	6.62123e+06	3.53465e+06		18.8453	23.1882	23.049	23.3651	23.4091	24.5121	23.975		18.85	23.19	23.05	23.37	23.41	24.51	23.97		23.3651	0.146472	-2.11833
643716087	Athe_1711	16.9173	4	5	11	YP_002573578 Athe_1711 histidinol phosphate phosphatase HisJ family [Anaerocellum thermophilum Z-1320, DSM 6725]	0	2.62654e+06	5.03075e+06	7.33032e+06	4.56668e+06	6.42879e+06	4.30448e+06			22.9971	24.0919	24.7793	24.2113	24.477	24.2514		19.9635	23	24.09	24.78	24.21	24.48	24.25		24.2314	0.103214	-2.07882
643715683	Athe_1318	20.4724	2	2	7	YP_002573191 Athe_1318 biotin/lipoyl attachment domain-containing protein [Anaerocellum thermophilum Z-1320, DSM 6725]	1.30999e+06	7194762	8219810	8615666	35296416	10180667	15151746		22.2733	24.4575	24.7244	25.1129	27.1755	25.2746	26.0204		22.27	24.46	24.72	25.11	27.18	25.27	26.02		25.1129	0.0597453	-2.07833
643715326	Athe_0959	14.8248	4	5	14	YP_002572835 Athe_0959 hypothetical protein [Anaerocellum thermophilum Z-1320, DSM 6725]	826740	2.51471e+06	1.78292e+06	5.73813e+06	5.47693e+06	5.90789e+06	3.88834e+06		21.3397	22.9293	22.602	24.4406	24.4672	24.3517	24.111		21.34	22.93	22.6	24.44	24.47	24.35	24.11		24.111	0.00437459	-2.0525
643715105	Athe_0733	7.16418	2	2	7	YP_002572621 Athe_0733 aminodeoxychorismate lyase [Anaerocellum thermophilum Z-1320, DSM 6725]	0	246469	661978	535186	1.04617e+06	0	1.70613e+06			19.5565	20.9093	21.2548	22.2472		22.9595		19.6717	19.56	20.91	21.25	22.25	21.9329	22.96		21.2548	0.0140154	-2.05097
643716326	Athe_1954	8.12065	2	2	4	YP_002573814 Athe_1954 germination protein, Ger(x)C family [Anaerocellum thermophilum Z-1320, DSM 6725]	42319420	0	0	0	25751478	38247500	43398312		27.4525				26.7224	27.1335	27.4903		27.45	22.1454	20.278	19.6505	26.72	27.13	27.49		27.293	0.523319	-1.9565
643716412	Athe_2045	15.0442	4	4	23	YP_002573895 Athe_2045 primosome, DnaD subunit [Anaerocellum thermophilum Z-1320, DSM 6725]	0	9.08138e+06	1.06929e+07	1.1625e+07	1.20138e+07	1.03197e+07	7647106			24.7964	25.1258	25.5051	25.6674	25.2195	25.0585		20.3948	24.8	25.13	25.51	25.67	25.22	25.06		25.1727	0.195408	-1.9234
643716317	Athe_1945	8.7747	8	8	26	YP_002573805 Athe_1945 Fibronectin type III domain protein [Anaerocellum thermophilum Z-1320, DSM 6725]	0	4.04704e+06	2.11071e+06	3.70374e+06	7.00734e+06	5.77017e+06	3.63656e+06			23.624	22.8331	23.8498	24.817	24.3153	24.018		20.5483	23.62	22.83	23.85	24.82	24.32	24.02		23.9339	0.0640735	-1.91972
643714674	Athe_0276	30.3448	4	5	29	YP_002572197 Athe_0276 protein of unknown function UPF0066 [Anaerocellum thermophilum Z-1320, DSM 6725]	14150566	1.50583e+08	1.91553e+07	1.0098e+08	1.49456e+08	1.39348e+08	8.60439e+07		25.7782	28.8785	26.0438	28.5696	29.1569	28.9379	28.4484		25.78	28.88	26.04	28.57	29.16	28.94	28.45		28.5696	0.078711	-1.88
643715992	Athe_1623	33.9378	10	11	62	YP_002573490 Athe_1623 glycosyl transferase group 1 [Anaerocellum thermophilum Z-1320, DSM 6725]	9.93665e+06	1.81147e+07	2.24601e+07	67836235	3.51909e+07	4.30946e+07	6.68967e+07		25.2351	25.7981	26.2723	28.0038	27.1829	27.3006	28.0965		25.24	25.8	26.27	28	27.18	27.3	28.1		27.1829	0.00406648	-1.875
643716572	Athe_2205	11.5132	3	3	14	YP_002574052 Athe_2205 hypothetical protein [Anaerocellum thermophilum Z-1320, DSM 6725]	0	902426	7.66713e+06	4.29877e+07	1.75415e+06	580558	5.11865e+06			21.4432	24.7473	27.4215	22.872	21.1646	24.4959		20.2459	21.44	24.75	27.42	22.87	21.16	24.5		23.684	0.385375	-1.84219
643714786	Athe_0397	11.2108	2	2	7	YP_002572304 Athe_0397 beta-phosphoglucomutase family hydrolase [Anaerocellum thermophilum Z-1320, DSM 6725]	969362	1.303e+06	0	0	1.80299e+06	4.42693e+06	2551568		21.4132	21.9739			22.9419	23.9449	23.5194		21.41	21.97	19.9018	21.2427	22.94	23.94	23.52		22.9419	0.0913769	-1.81674
643716894	Athe_2531	24.8	2	3	17	YP_002574372 Athe_2531 hypothetical protein [Anaerocellum thermophilum Z-1320, DSM 6725]	3.3588e+06	5083545	6.37285e+06	9.90091e+06	19736988	1.34486e+07	1.40892e+07		23.7114	23.953	24.3766	25.3145	26.3794	25.672	25.9152		23.71	23.95	24.38	25.31	26.38	25.67	25.92		25.3145	0.00217615	-1.80667
643716068	Athe_1697	34.7458	9	9	46	YP_002573564 Athe_1697 peptidase M24 [Anaerocellum thermophilum Z-1320, DSM 6725]	4.87646e+06	1.08117e+07	14411024	1.45785e+07	2.62702e+07	2.92948e+07	4.63316e+07		24.197	25.0483	25.5835	25.8285	26.7491	26.7612	27.5809		24.2	25.05	25.58	25.83	26.75	26.76	27.58		25.8285	0.0213285	-1.78667
643714927	Athe_0544	15.6489	3	3	20	YP_002572443 Athe_0544 putative transcriptional acitvator, Baf family [Anaerocellum thermophilum Z-1320, DSM 6725]	1.60468e+06	1.80578e+06	2735349	6014857	3862118	10674463	4228360		22.4406	22.4545	23.2377	24.4998	23.9723	25.2252	24.2284		22.44	22.45	23.24	24.5	23.97	25.23	24.23		23.9723	0.00617225	-1.7725
643715605	Athe_1240	34.1463	6	6	74	YP_002573113 Athe_1240 hexapaptide repeat-containing transferase [Anaerocellum thermophilum Z-1320, DSM 6725]	21381945	9.66146e+06	7.45688e+06	1.70392e+08	1.30418e+07	1.28042e+07	4.36343e+07		26.4085	24.8863	24.5839	29.3142	25.7762	25.6114	27.4967		26.41	24.89	24.58	29.31	25.78	25.61	27.5		25.7762	0.180273	-1.75667
643715451	Athe_1085	20.3252	2	5	48	YP_002572959 Athe_1085 NADH dehydrogenase (ubiquinone) 30 kDa subunit [Anaerocellum thermophilum Z-1320, DSM 6725]	6030376	9.33095e+06	1.85231e+07	3.01299e+07	3.82242e+07	2.6349e+07	2.20024e+07		24.5168	24.8358	25.9606	26.8653	27.2754	26.6255	26.5384		24.52	24.84	25.96	26.87	27.28	26.63	26.54		26.5384	0.00883242	-1.72333
643716529	Athe_2164	6.14754	2	2	6	YP_002574012 Athe_2164 protein of unknown function DUF1078 domain protein [Anaerocellum thermophilum Z-1320, DSM 6725]	1.04515e+06	940124	0	3.15557e+06	628465	4.11813e+06	898287		21.4377	21.5031		23.7209	21.6174	23.91	22.0572		21.44	21.5	20.4798	23.72	21.62	23.91	22.06		21.8373	0.0709993	-1.68756
643715453	Athe_1087	54.7619	8	9	68	YP_002572961 Athe_1087 4Fe-4S ferredoxin iron-sulfur binding domain protein [Anaerocellum thermophilum Z-1320, DSM 6725]	3.03831e+07	2.7805e+07	2.45916e+07	1.07212e+08	1.10911e+08	5.25366e+07	6.17561e+07		26.9057	26.4212	26.3887	28.6508	28.7502	27.5758	27.9854		26.91	26.42	26.39	28.65	28.75	27.58	27.99		27.5758	0.00550076	-1.66917
643714670	Athe_0272	30.719	4	5	15	YP_002572193 Athe_0272 PilT protein domain protein [Anaerocellum thermophilum Z-1320, DSM 6725]	1.4118e+06	688301	2.86146e+06	834418	3.34905e+06	4.30503e+06	1.026e+07		21.8826	21.0499	23.2893	21.7452	23.7995	23.9417	25.4752		21.88	21.05	23.29	21.75	23.8	23.94	25.48		23.2893	0.175501	-1.66917
643714601	Athe_0200	11.1317	4	4	4	YP_002572124 Athe_0200 CoA-substrate-specific enzyme activase [Anaerocellum thermophilum Z-1320, DSM 6725]	506810	0	0	3.07512e+06	0	0	1.18034e+06		19.594			23.6686			22.4398		19.59	19.9722	19.7871	23.67	20.314	19.3797	22.44		22.4398	0.210418	-1.66782
643716615	Athe_2249	14.3813	2	2	5	YP_002574094 Athe_2249 ABC transporter related [Anaerocellum thermophilum Z-1320, DSM 6725]	0	0	1.35111e+06	3668139	398547	0	1.33369e+06				22.1787	23.9009	20.9882		22.6075		19.0262	19.1971	22.18	23.9	20.99	19.6255	22.61		22.3931	0.291634	-1.64693
643715449	Athe_1083	10.8392	2	4	13	YP_002572957 Athe_1083 respiratory-chain NADH dehydrogenase subunit 1 [Anaerocellum thermophilum Z-1320, DSM 6725]	21473076	3.83456e+06	33102055	45610209	3.7402e+07	3.06336e+07	4.16584e+07		26.4393	23.5429	26.7999	27.4629	27.2498	26.8233	27.4343		26.44	23.54	26.8	27.46	27.25	26.82	27.43		26.8233	0.120495	-1.64667
643715670	Athe_1305	11.6279	2	2	9	YP_002573178 Athe_1305 septum site-determining protein MinC [Anaerocellum thermophilum Z-1320, DSM 6725]	0	2.47908e+07	15228819	10357988	10961268	23352459	13983253			26.2554	25.6927	25.3868	25.5673	26.4827	25.9052		20.678	26.26	25.69	25.39	25.57	26.48	25.91		25.7989	0.330325	-1.62815
643715011	Athe_0630	28.1623	7	10	34	YP_002572527 Athe_0630 UDP-N-acetylglucosamine 1-carboxyvinyltransferase [Anaerocellum thermophilum Z-1320, DSM 6725]	1.38013e+07	2.51299e+07	1.52311e+06	2.42735e+07	1.57936e+07	2.02927e+07	2.20374e+07		25.7093	26.2729	22.25	26.5678	26.0679	26.2728	26.5384		25.71	26.27	22.25	26.57	26.07	26.27	26.54		26.2728	0.187543	-1.61917
643715738	Athe_1373	64.8352	11	14	58	YP_002573246 Athe_1373 Uracil phosphoribosyltransferase [Anaerocellum thermophilum Z-1320, DSM 6725]	7.79494e+06	2.31571e+08	1.338e+07	6.06238e+07	2.33871e+08	6.16885e+07	4.30302e+07		24.8567	29.5021	25.5167	27.8737	29.7868	27.8075	27.4773		24.86	29.5	25.52	27.87	29.79	27.81	27.48		27.8075	0.290144	-1.61083
643716039	Athe_1670	9.86842	2	2	6	YP_002573537 Athe_1670 protein of unknown function DUF180 [Anaerocellum thermophilum Z-1320, DSM 6725]	0	2.4263e+06	0	1.07898e+06	1.9349e+06	1.81149e+06	975988			22.8822		22.2504	23.0954	22.8073	22.1739		20.3394	22.88	19.6963	22.25	23.1	22.81	22.17		22.8073	0.118363	-1.61058
643716551	Athe_2186	19.0476	2	2	5	YP_002574034 Athe_2186 transcriptional regulator, ArsR family [Anaerocellum thermophilum Z-1320, DSM 6725]	916820	0	0	2.71015e+06	4.05552e+06	0	0		21.1595			23.4419	24.043				21.16	20.4042	20.2275	23.44	24.04	20.5021	20.7242		23.4419	0.212428	-1.57936
643715739	Athe_1374	6.12691	2	2	4	YP_002573247 Athe_1374 uracil-xanthine permease [Anaerocellum thermophilum Z-1320, DSM 6725]	0	0	0	2.41445e+06	1.6351e+06	1.16443e+06	1.22556e+06					23.3301	22.863	22.1982	22.4979		22.2698	21.2308	19.9479	23.33	22.86	22.2	22.5		22.6805	0.0550499	-1.573
643716922	Athe_2558	18.2243	2	2	7	YP_002574399 Athe_2558 hypothetical protein [Anaerocellum thermophilum Z-1320, DSM 6725]	0	6.78332e+06	2.92133e+06	5.33795e+06	3.29126e+06	5.89014e+06	5.79581e+06			24.3722	23.266	24.3255	23.751	24.3626	24.6706		20.5364	24.37	23.27	24.33	23.75	24.36	24.67		24.3441	0.174173	-1.55203
643715320	Athe_0952	8.57143	3	3	22	YP_002572829 Athe_0952 hypothetical protein [Anaerocellum thermophilum Z-1320, DSM 6725]	642054	1956232	2.28179e+06	1.23071e+06	2.69196e+06	1.17887e+07	2.24457e+06		20.7812	22.5701	22.9673	22.3712	23.4894	25.3311	23.3378		20.78	22.57	22.97	22.37	23.49	25.33	23.34		22.9673	0.159192	-1.52583
contam_sp|P13647|K2C5_HUMAN		5.9322	3	3	8	Keratin, type II cytoskeletal 5 (Cytokeratin 5) (K5) (CK 5) (58 kDa cytokeratin) - Homo sapiens (Human). MW: 62461.77 pI: 8.14	0	0	0	1.03915e+06	4.4116e+06	5.1132e+06	958004					22.2005	24.2001	24.1934	22.1478		21.7015	21.7987	21.4967	22.2	24.2	24.19	22.15		23.197	0.080193	-1.51937
643715504	Athe_1138	8.46154	3	3	6	YP_002573012 Athe_1138 hypothetical protein [Anaerocellum thermophilum Z-1320, DSM 6725]	0	1.24745e+06	0	460876	3.22798e+06	1.0041e+06	1.05781e+06			21.917		21.0905	23.7772	22.0154	22.2896		18.7914	21.92	21.764	21.09	23.78	22.02	22.29		22.0154	0.230672	-1.46986
643716571	Athe_2204	15.727	4	4	17	YP_002574051 Athe_2204 transcriptional regulator, LacI family [Anaerocellum thermophilum Z-1320, DSM 6725]	2.53073e+06	4.94207e+07	4.79559e+07	4.29995e+07	2.4282e+07	5.57322e+07	5.59083e+07		23.138	27.2561	27.3846	27.3833	26.6405	27.6603	27.8449		23.14	27.26	27.38	27.38	26.64	27.66	27.84		27.3833	0.282541	-1.45333
643714604	Athe_0203	9.3949	4	4	9	YP_002572127 Athe_0203 ABC transporter related [Anaerocellum thermophilum Z-1320, DSM 6725]	0	1068622	15812606	6517055	1.21403e+06	10603519	0			21.6912	25.7683	24.6264	22.4599	25.2984			19.4823	21.69	25.77	24.63	22.46	25.3	22.6263		24.6264	0.449712	-1.43997
643715827	Athe_1464	14.876	4	4	11	YP_002573335 Athe_1464 UBA/THIF-type NAD/FAD binding protein [Anaerocellum thermophilum Z-1320, DSM 6725]	0	1990455	888567	1.71535e+06	3.28939e+06	941709	997357			22.5922	21.5611	22.8825	23.8056	21.9424	22.2037		19.6611	22.59	21.56	22.88	23.81	21.94	22.2		22.3979	0.159972	-1.43713
643717051	Athe_2692	30.9237	8	8	41	YP_002574520 Athe_2692 protein serine/threonine phosphatase [Anaerocellum thermophilum Z-1320, DSM 6725]	1.41154e+07	1.09761e+07	2.22769e+07	3.84814e+07	5.16235e+07	1.3342e+07	5.97464e+07		25.7725	25.0749	26.251	27.2248	27.7104	25.6592	27.937		25.77	25.07	26.25	27.22	27.71	25.66	27.94		26.251	0.0855301	-1.43583
643715861	Athe_1498	33.0128	8	8	27	YP_002573369 Athe_1498 tRNA delta(2)-isopentenylpyrophosphate transferase [Anaerocellum thermophilum Z-1320, DSM 6725]	605757	5.4013e+06	3.13098e+06	3.57207e+06	6.69584e+06	7088974	3.02082e+06		20.9785	24.0418	23.3793	23.8152	24.7471	24.6062	23.7564		20.98	24.04	23.38	23.82	24.75	24.61	23.76		23.8152	0.146709	-1.435
643715442	Athe_1076	40.9091	5	5	12	YP_002572950 Athe_1076 protein tyrosine phosphatase [Anaerocellum thermophilum Z-1320, DSM 6725]	1.12372e+06	700814	1.88439e+06	1.91601e+06	1.63332e+06	4.68254e+06	1.41418e+06		21.4348	21.0771	22.653	23.0101	22.8458	24.0494	22.6893		21.43	21.08	22.65	23.01	22.85	24.05	22.69		22.6893	0.0452485	-1.43
643715650	Athe_1285	11.0644	7	7	13	YP_002573158 Athe_1285 UvrD/REP helicase [Anaerocellum thermophilum Z-1320, DSM 6725]	3.7632e+06	1.53969e+06	653991	1.36503e+06	1.31274e+07	1.73264e+06	4.81174e+06		23.8688	22.2199	21.0793	22.4711	25.7674	22.6329	24.4084		23.87	22.22	21.08	22.47	25.77	22.63	24.41		22.6329	0.268608	-1.43
643716000	Athe_1631	63.0952	4	8	205	YP_002573498 Athe_1631 hypothetical protein [Anaerocellum thermophilum Z-1320, DSM 6725]	2.19817e+07	4.39893e+07	3.21446e+08	4.2422e+07	1.97401e+08	2.91124e+08	3.20089e+08		26.4119	27.088	30.1781	27.3344	29.5943	30.0654	30.2892		26.41	27.09	30.18	27.33	29.59	30.07	30.29		29.5943	0.308925	-1.42667
643716203	Athe_1826	24.3902	7	8	86	YP_002573692 Athe_1826 ATP:guanido phosphotransferase [Anaerocellum thermophilum Z-1320, DSM 6725]	1.82144e+07	1.43888e+08	7.1467e+07	1.73777e+08	70558652	1.66912e+08	178170263		26.1579	28.8096	27.9655	29.3855	28.1119	29.2543	29.4675		26.16	28.81	27.97	29.39	28.11	29.25	29.47		28.8096	0.121066	-1.40833
643716707	Athe_2343	20.7317	4	4	28	YP_002574186 Athe_2343 TIM-barrel protein, nifR3 family [Anaerocellum thermophilum Z-1320, DSM 6725]	0	2.0525e+07	5.7531e+06	5328620	5.30116e+06	9.25398e+06	7.20859e+06			25.9789	24.215	24.3305	24.4505	25.054	24.9755		19.7563	25.98	24.22	24.33	24.45	25.05	24.98		24.713	0.417007	-1.38373
643716734	Athe_2370	24.3665	20	22	136	YP_002574213 Athe_2370 glycoside hydrolase family 2 TIM barrel [Anaerocellum thermophilum Z-1320, DSM 6725]	2.40912e+07	5.3323e+07	3.60187e+07	4.68441e+07	3.1304e+07	3.49565e+07	9.29957e+08		26.5727	27.3664	26.9517	27.5177	26.9934	27.0588	31.7839		26.57	27.37	26.95	27.52	26.99	27.06	31.78		27.0588	0.36459	-1.37417
643715528	Athe_1162	8.80282	2	2	13	YP_002573036 Athe_1162 phosphate ABC transporter, inner membrane subunit PstC [Anaerocellum thermophilum Z-1320, DSM 6725]	1.07436e+06	2380442	1.01904e+06	3.72462e+06	866638	5.25307e+06	3.70518e+06		21.7915	22.852	21.7739	23.8556	21.9413	24.1805	24.0447		21.79	22.85	21.77	23.86	21.94	24.18	24.04		22.852	0.104156	-1.36833
643717086	Athe_2729	64.2857	4	6	23	YP_002574555 Athe_2729 hypothetical protein [Anaerocellum thermophilum Z-1320, DSM 6725]	24942656	7.19103e+07	66707284	1.14118e+08	129887693	6.22268e+07	2.06882e+08		26.6395	27.8011	27.8867	28.7702	28.9814	27.8079	29.679		26.64	27.8	27.89	28.77	28.98	27.81	29.68		27.8867	0.0609644	-1.36667
643714502;643714590;643715101;643715266;643715621;643716053;643717120	Athe_2764	7.09812	2	2	4	YP_002574589 Athe_2764 protein of unknown function UPF0236 [Anaerocellum thermophilum Z-1320, DSM 6725]	0	829644	0	15161351	312889	0	1.19135e+07			21.3224		25.9335	20.5072		25.6775		21.6352	21.32	22.1899	25.93	20.51	20.1294	25.68		23.4999	0.507561	-1.3473
643716929	Athe_2567	5.58659	4	4	15	YP_002574406 Athe_2567 Hedgehog/intein hint domain protein [Anaerocellum thermophilum Z-1320, DSM 6725]	705163	823848	4.32545e+06	1.13543e+06	2.52588e+06	1.50101e+06	8.03334e+06		20.5767	21.3118	23.9134	22.1896	23.3849	22.4163	25.1264		20.58	21.31	23.91	22.19	23.38	22.42	25.13		22.4163	0.297218	-1.34667
643717083	Athe_2726	4.18354	2	2	4	YP_002574552 Athe_2726 helicase, RecD/TraA family [Anaerocellum thermophilum Z-1320, DSM 6725]	0	0	1.79231e+06	2.63516e+06	1523074	0	386650				22.6089	23.533	22.8502		20.8779		19.8193	19.1026	22.61	23.53	22.85	20.1131	20.88		22.7295	0.354772	-1.33263
643716828	Athe_2465	13.6612	3	3	15	YP_002574306 Athe_2465 hypothetical protein [Anaerocellum thermophilum Z-1320, DSM 6725]	1.01684e+07	3.52318e+06	3.01485e+07	1.50022e+07	2.68199e+07	32951997	1.75447e+07		25.3595	23.4203	26.6549	25.9102	26.7964	26.9455	26.2178		25.36	23.42	26.65	25.91	26.8	26.95	26.22		26.2178	0.173738	-1.32667
643715615	Athe_1250	14.7959	2	2	11	YP_002573123 Athe_1250 nicotinate (nicotinamide) nucleotide adenylyltransferase [Anaerocellum thermophilum Z-1320, DSM 6725]	0	4.72303e+06	5.73799e+06	4.32262e+06	4.99658e+06	3.40329e+06	3809357			23.8463	24.2376	24.0554	24.3365	23.568	24.0819		19.9751	23.85	24.24	24.06	24.34	23.57	24.08		24.0687	0.303389	-1.32413
643714902	Athe_0520	14.7679	3	3	15	YP_002572419 Athe_0520 hypothetical protein [Anaerocellum thermophilum Z-1320, DSM 6725]	1.1153e+06	2.0725e+07	1.75477e+06	1.14586e+07	1.0614e+07	1.58943e+06	1.20529e+07		22.0113	25.993	22.4616	25.529	25.5102	22.4964	25.7009		22.01	25.99	22.46	25.53	25.51	22.5	25.7		25.5102	0.385815	-1.32333
643714945	Athe_0562	33.8308	10	11	82	YP_002572461 Athe_0562 3,4-dihydroxy-2-butanone 4-phosphate synthase [Anaerocellum thermophilum Z-1320, DSM 6725]	6.45428e+06	15139777	13122685	2.44687e+07	2.20294e+07	2.15433e+07	2.26803e+07		24.582	25.5349	25.4596	26.5772	26.5173	26.3486	26.5823		24.58	25.53	25.46	26.58	26.52	26.35	26.58		26.3486	0.00411862	-1.3175
643715381	Athe_1016	20.2899	2	2	4	YP_002572890 Athe_1016 protein of unknown function UPF0150 [Anaerocellum thermophilum Z-1320, DSM 6725]	1.20814e+06	1.33309e+06	0	8654633	7.86638e+06	0	0		21.8427	22.007		25.0698	25.0533				21.84	22.01	19.7503	25.07	25.05	19.6223	20.3154		23.5302	0.509124	-1.31433
643715853	Athe_1490	23.8426	8	8	27	YP_002573361 Athe_1490 FolC bifunctional protein [Anaerocellum thermophilum Z-1320, DSM 6725]	627032	7.52226e+06	4.7196e+06	9.95531e+06	3.68868e+06	9.79041e+06	3093980		21.0966	24.5226	23.9272	25.2184	23.9099	25.0732	23.7885		21.1	24.52	23.93	25.22	23.91	25.07	23.79		23.9272	0.241234	-1.31417
643715178	Athe_0800	9.11063	3	3	11	YP_002572688 Athe_0800 Tetratricopeptide TPR_2 repeat protein [Anaerocellum thermophilum Z-1320, DSM 6725]	1.07469e+06	1.22377e+06	4.2721e+06	2.72391e+06	1.66287e+06	9.7664e+06	2.71115e+06		21.5789	21.8817	23.8916	23.447	22.8298	25.0651	23.6046		21.58	21.88	23.89	23.45	22.83	25.07	23.6		23.447	0.18005	-1.2875
643714962	Athe_0579	14.2857	4	4	14	YP_002572478 Athe_0579 MCP methyltransferase, CheR-type [Anaerocellum thermophilum Z-1320, DSM 6725]	0	2.8193e+06	730121	573865	2.95534e+06	4.75137e+06	1519906			23.0984	21.2757	21.3591	23.6388	24.0648	22.7945		20.6802	23.1	21.28	21.36	23.64	24.06	22.79		22.9465	0.229118	-1.27577
contam_sp|P02533|K1CN_HUMAN		19.9575	9	10	43	Keratin, type I cytoskeletal 14 (Cytokeratin 14) (K14) (CK 14) - Homo sapiens (Human). MW: 51490.54 pI: 5.09	1.60329e+06	5.0215e+06	5.43908e+06	6.64029e+06	6.47747e+06	1.33055e+07	4.85408e+06		22.5772	23.9358	24.1577	24.6379	24.7157	25.5633	24.42		22.58	23.94	24.16	24.64	24.72	25.56	24.42		24.42	0.0539102	-1.275
643716620	Athe_2254	30.3419	7	9	63	YP_002574099 Athe_2254 serine O-acetyltransferase [Anaerocellum thermophilum Z-1320, DSM 6725]	6.18287e+06	1.25212e+07	1.58018e+07	1.94556e+07	1.96159e+07	2.51307e+07	2.33881e+07		24.5309	25.2605	25.736	26.2635	26.3598	26.5594	26.6248		24.53	25.26	25.74	26.26	26.36	26.56	26.62		26.2635	0.00937579	-1.27333
643716115	Athe_1737	50	5	9	83	YP_002573604 Athe_1737 ribosomal protein L29 [Anaerocellum thermophilum Z-1320, DSM 6725]	5.30256e+07	8.04302e+07	1.55715e+08	2.22428e+08	2.12266e+08	130917009	2.3389e+08		27.7773	27.9633	29.1136	29.7526	29.6924	28.9146	29.8507		27.78	27.96	29.11	29.75	29.69	28.91	29.85		29.1136	0.0325823	-1.26667
643714464	Athe_0052	10.6464	3	3	7	YP_002571987 Athe_0052 ABC-2 type transporter [Anaerocellum thermophilum Z-1320, DSM 6725]	730357	352232	1.25414e+06	1.69346e+06	945168	852447	409491		20.1531	20.0768	21.9675	22.9237	22.2226	21.9025	20.9554		20.15	20.08	21.97	22.92	22.22	21.9	20.96		21.9025	0.133133	-1.26667
643716769	Athe_2406	17.284	2	2	8	YP_002574247 Athe_2406 hypothetical protein [Anaerocellum thermophilum Z-1320, DSM 6725]	0	2.43955e+06	0	412683	3.13746e+06	3.56756e+06	1.99368e+06			22.8882		20.8922	23.704	23.6632	23.172		21.3085	22.89	20.597	20.89	23.7	23.66	23.17		23.172	0.252096	-1.25651
643715793	Athe_1430	10.177	3	3	12	YP_002573301 Athe_1430 ATP synthase F0, A subunit [Anaerocellum thermophilum Z-1320, DSM 6725]	0	11148175	1.8457e+06	1.03427e+06	6.50504e+06	6.70491e+06	7.46282e+06			25.0881	22.5897	22.0537	24.7641	24.5742	25.0233		20.9172	25.09	22.59	22.05	24.76	24.57	25.02		24.6692	0.386601	-1.23427
643715148	Athe_0770	24.43	5	5	14	YP_002572658 Athe_0770 S-adenosyl-methyltransferase MraW [Anaerocellum thermophilum Z-1320, DSM 6725]	1.217e+06	1.23726e+06	1.06263e+06	1.39133e+07	1.13593e+06	800494	1.21928e+06		21.8339	21.9053	21.8073	25.7269	22.3802	21.7085	22.4865		21.83	21.91	21.81	25.73	22.38	21.71	22.49		21.9053	0.30166	-1.2275
643715138	Athe_0760	86.1702	6	10	74	YP_002572648 Athe_0760 glutamyl-tRNA(Gln) amidotransferase, C subunit [Anaerocellum thermophilum Z-1320, DSM 6725]	2.60648e+08	9.56818e+07	6.47763e+07	2.63229e+08	2.97422e+08	2.70167e+08	212267419		30.1519	28.2163	27.8316	29.9972	30.1686	29.9588	29.7124		30.15	28.22	27.83	30	30.17	29.96	29.71		29.9588	0.100739	-1.22667
643716104	Athe_1726	11.954	6	7	35	YP_002573593 Athe_1726 preprotein translocase, SecY subunit [Anaerocellum thermophilum Z-1320, DSM 6725]	7815426	2.60182e+07	7454157	23049832	2.52708e+07	2.27356e+07	1.84376e+07		24.8645	26.324	24.6256	26.5054	26.7162	26.4341	26.2881		24.86	26.32	24.63	26.51	26.72	26.43	26.29		26.324	0.0441423	-1.2175
643715450	Athe_1084	59.7403	6	7	50	YP_002572958 Athe_1084 NADH ubiquinone oxidoreductase 20 kDa subunit [Anaerocellum thermophilum Z-1320, DSM 6725]	2.55639e+07	3.23234e+07	5.01281e+06	4.03913e+07	2.06811e+07	3.57341e+07	3.50751e+07		26.6419	26.6391	24.0283	27.2796	26.4214	27.0409	27.1929		26.64	26.64	24.03	27.28	26.42	27.04	27.19		26.6419	0.172995	-1.2125
643714842	Athe_0454	8.55107	2	2	4	YP_002572359 Athe_0454 hypothetical protein [Anaerocellum thermophilum Z-1320, DSM 6725]	2563004	0	2.73357e+06	6123194	0	1.90852e+07	4067288		23.2888		23.2198	24.5267		26.0887	24.1744		23.29	20.5454	23.22	24.53	19.4114	26.09	24.17		24.1744	0.548805	-1.19855
643716569	Athe_2201	26.6667	6	7	20	YP_002574049 Athe_2201 hypothetical protein [Anaerocellum thermophilum Z-1320, DSM 6725]	1.17509e+06	2.96212e+06	7020231	3.17954e+06	4.99962e+06	4.9622e+06	1.11574e+07		22.0144	23.1687	24.5567	23.5865	24.4099	24.16	25.5926		22.01	23.17	24.56	23.59	24.41	24.16	25.59		24.16	0.193285	-1.19083
643715218	Athe_0840	13.6612	2	2	5	YP_002572728 Athe_0840 GCN5-related N-acetyltransferase [Anaerocellum thermophilum Z-1320, DSM 6725]	0	811973	0	1.43571e+06	802714	0	751744			21.2905		22.6605	21.9554		21.8086		20.1527	21.29	21.1943	22.66	21.96	21.8032	21.81		21.882	0.028921	-1.17932
contam_sp|P13646|K1CM_HUMAN		11.1354	5	6	29	Keratin, type I cytoskeletal 13 (Cytokeratin 13) (K13) (CK 13) - Homo sapiens (Human). MW: 49586.48 pI: 4.91	3.69238e+06	3.33984e+06	8.08752e+06	8.72197e+06	1.66111e+07	1.10924e+07	4.15385e+06		23.861	23.3441	24.7442	25.0321	26.1044	25.2785	24.2017		23.86	23.34	24.74	25.03	26.1	25.28	24.2		24.7442	0.0971514	-1.1725
643715991	Athe_1622	18.0556	6	7	39	YP_002573489 Athe_1622 hypothetical protein [Anaerocellum thermophilum Z-1320, DSM 6725]	1.18203e+07	23231521	2.01608e+07	3.77736e+07	4.56644e+07	3.21788e+07	25464190		25.4814	26.1586	26.1128	27.1846	27.522	26.9048	26.7453		25.48	26.16	26.11	27.18	27.52	26.9	26.75		26.7453	0.00762787	-1.17083
643714879	Athe_0497	15.2709	3	3	22	YP_002572396 Athe_0497 hypothetical protein [Anaerocellum thermophilum Z-1320, DSM 6725]	1.68741e+06	2.05731e+07	6.87907e+06	1.11451e+07	13142901	1.05371e+07	10694043		22.6045	25.986	24.4874	25.4683	25.8094	25.285	25.5286		22.6	25.99	24.49	25.47	25.81	25.29	25.53		25.4683	0.21959	-1.165
643716059	Athe_1688	16.9065	2	2	6	YP_002573555 Athe_1688 ABC transporter related [Anaerocellum thermophilum Z-1320, DSM 6725]	0	4.3812e+06	0	2.91453e+06	8652568	0	0			23.7378		23.536	25.1975				19.9849	23.74	20.0753	23.54	25.2	20.5136	20.4399		23.7378	0.533879	-1.15663
643715307	Athe_0938	8.81459	2	2	5	YP_002572816 Athe_0938 galactose-1-phosphate uridylyltransferase [Anaerocellum thermophilum Z-1320, DSM 6725]	0	809750	0	600042	1.13091e+06	625478	0			21.2869		21.4932	22.3741	21.4531			19.6902	21.29	20.4267	21.49	22.37	21.45	21.1624		21.4732	0.067918	-1.14912
643716072	Athe_1701	13.8298	3	4	17	YP_002573568 Athe_1701 hypothetical protein [Anaerocellum thermophilum Z-1320, DSM 6725]	5.06081e+06	7.41308e+06	627754	4.64074e+06	6.75539e+06	7.37411e+06	3.83508e+06		24.2798	24.5012	21.0644	24.1515	24.7668	24.6703	24.0929		24.28	24.5	21.06	24.15	24.77	24.67	24.09		24.2798	0.285207	-1.14
643714711	Athe_0321	19.6347	6	6	24	YP_002572234 Athe_0321 protein of unknown function UPF0052 and CofD [Anaerocellum thermophilum Z-1320, DSM 6725]	3.23768e+06	3.10133e+06	5.98843e+06	4.96404e+06	6.12285e+06	9.26234e+06	1.01089e+07		23.663	23.2358	24.3309	24.248	24.7014	25.0873	25.4477		23.66	23.24	24.33	24.25	24.7	25.09	25.45		24.3309	0.03838	-1.12917
643716708	Athe_2344	37.8571	6	6	20	YP_002574187 Athe_2344 protein of unknown function DUF86 [Anaerocellum thermophilum Z-1320, DSM 6725]	7.02804e+06	4.04941e+06	1.89239e+06	1.15656e+07	1.16703e+07	1.21725e+07	1.74037e+06		24.8114	23.624	22.6759	25.4548	25.5271	25.3711	22.9839		24.81	23.62	22.68	25.45	25.53	25.37	22.98		24.8114	0.262777	-1.12917
643716818	Athe_2455	19.0722	3	3	7	YP_002574296 Athe_2455 hypothetical protein [Anaerocellum thermophilum Z-1320, DSM 6725]	0	0	815946	491593	1.29283e+06	855588	1.82545e+06				21.3757	21.136	22.5168	21.7618	23.0546		20.8635	20.7541	21.38	21.14	22.52	21.76	23.05		21.7618	0.0852012	-1.11831
643714946	Athe_0563	16.6667	2	2	16	YP_002572462 Athe_0563 riboflavin synthase, alpha subunit [Anaerocellum thermophilum Z-1320, DSM 6725]	1.29445e+06	0	2.26949e+06	1.09437e+06	2695899	0	2.12105e+06		21.9522		22.9594	22.2093	23.4971		23.2606		21.95	19.9663	22.96	22.21	23.5	21.996	23.26		22.9594	0.25043	-1.11607
643715888	Athe_1519	37.7382	24	27	196	YP_002573390 Athe_1519 peptidase S16, lon-like protein [Anaerocellum thermophilum Z-1320, DSM 6725]	5.64303e+07	1.00134e+08	1.21089e+08	9.21084e+07	3.46692e+08	8.62441e+07	3.52271e+08		27.8454	28.2801	28.7391	28.4761	30.3938	28.3238	30.4228		27.85	28.28	28.74	28.48	30.39	28.32	30.42		28.4761	0.182401	-1.1125
643715785	Athe_1422	33.8983	4	5	32	YP_002573293 Athe_1422 hypothetical protein [Anaerocellum thermophilum Z-1320, DSM 6725]	3.36054e+06	8.03814e+06	1.88965e+07	5.17203e+06	2.92846e+07	2.02862e+07	14486020		23.6838	24.6197	25.9832	24.3327	26.9258	26.28	25.9544		23.68	24.62	25.98	24.33	26.93	26.28	25.95		25.9544	0.252486	-1.1125
643714698	Athe_0308	46.8504	7	8	26	YP_002572221 Athe_0308 hydrolase, TatD family [Anaerocellum thermophilum Z-1320, DSM 6725]	9275958	3751096	1.3225e+07	6.50298e+06	2.3034e+07	1.07352e+07	2.39239e+07		25.2176	23.5123	25.4261	24.7152	26.5754	25.372	26.6545		25.22	23.51	25.43	24.72	26.58	25.37	26.65		25.372	0.201886	-1.11
643715380	Athe_1015	52.6718	5	5	21	YP_002572889 Athe_1015 CoA-binding domain protein [Anaerocellum thermophilum Z-1320, DSM 6725]	7.73428e+06	5.63904e+08	5.21724e+08	3.3093e+07	471551400	5.69935e+08	535984940		24.8215	30.7921	30.9382	26.9899	30.8204	30.9951	31.0119		24.82	30.79	30.94	26.99	30.82	31	31.01		30.8204	0.613453	-1.105
643714919	Athe_0537	27.0769	6	6	27	YP_002572436 Athe_0537 Alcohol dehydrogenase GroES domain protein [Anaerocellum thermophilum Z-1320, DSM 6725]	775191	1.25263e+07	1.31568e+07	9.06537e+06	9.04214e+06	8.51737e+06	9.07499e+06		21.4682	25.2605	25.4593	25.1457	25.2646	24.9502	25.297		21.47	25.26	25.46	25.15	25.26	24.95	25.3		25.2605	0.358498	-1.10167
643716429	Athe_2062	7.51634	4	4	12	YP_002573912 Athe_2062 glycosyl transferase, WecB/TagA/CpsF family [Anaerocellum thermophilum Z-1320, DSM 6725]	0	1.18493e+06	3.19525e+06	4.04244e+06	410814	4.10882e+06	369417			21.8333	23.4674	24.1153	21.1518	23.9762	20.8112		18.9434	21.83	23.47	24.12	21.15	23.98	20.81		22.6504	0.503465	-1.10054
643716515	Athe_2150	11.588	2	2	11	YP_002573998 Athe_2150 type IV pilus assembly PilZ [Anaerocellum thermophilum Z-1320, DSM 6725]	3849200	312028	1.53049e+06	4724891	2.82856e+06	1.24324e+06	696430		23.5114	19.9016	22.2737	24.2864	23.6278	22.3379	21.7002		23.51	19.9	22.27	24.29	23.63	22.34	21.7		22.3379	0.375771	-1.09667
643716174	Athe_1797	6.14657	2	2	9	YP_002573663 Athe_1797 PDZ/DHR/GLGF domain protein [Anaerocellum thermophilum Z-1320, DSM 6725]	0	3.07999e+06	1.78667e+06	3.04835e+06	2.47262e+06	1.2489e+06	1.45204e+06			23.2264	22.6075	23.6421	23.3992	22.2833	22.7285		19.9297	23.23	22.61	23.64	23.4	22.28	22.73		22.9775	0.291365	-1.08926
643715123	Athe_0750	5.31178	2	2	8	YP_002572638 Athe_0750 protein of unknown function DUF512 [Anaerocellum thermophilum Z-1320, DSM 6725]	0	4305416	3.24709e+06	4.63269e+06	3.10935e+06	3.69765e+06	2.37424e+06			23.7144	23.4446	24.1864	23.6833	23.7019	23.4168		20.8253	23.71	23.44	24.19	23.68	23.7	23.42		23.6926	0.227906	-1.08905
643716721	Athe_2357	57.2	14	22	220	YP_002574200 Athe_2357 glutamate synthase alpha subunit domain protein [Anaerocellum thermophilum Z-1320, DSM 6725]	1.59962e+08	1.65467e+08	1.51065e+08	3.35266e+08	2.99831e+08	4.43545e+08	2.27857e+08		29.3998	29.0073	29.0757	30.3515	30.184	30.6606	29.8143		29.4	29.01	29.08	30.35	30.18	30.66	29.81		29.8143	0.00545699	-1.08667
643715873	Athe_1510	22.2222	3	5	21	YP_002573381 Athe_1510 ATP-cone domain protein [Anaerocellum thermophilum Z-1320, DSM 6725]	7.90194e+06	58594618	1.23415e+07	1.5829e+07	45396503	36815899	4.06633e+07		24.8456	27.504	25.3636	25.9429	27.5304	27.0814	27.4003		24.85	27.5	25.36	25.94	27.53	27.08	27.4		27.0814	0.234771	-1.08417
643716640	Athe_2275	32.2581	3	3	17	YP_002574119 Athe_2275 addiction module toxin, RelE/StbE family [Anaerocellum thermophilum Z-1320, DSM 6725]	17894608	3.64285e+06	15432578	19587796	2.00879e+07	1.76443e+07	1.43795e+07		26.175	23.469	25.651	26.2923	26.4069	26.0731	25.9447		26.17	23.47	25.65	26.29	26.41	26.07	25.94		26.0731	0.184913	-1.08083
643714821	Athe_0434	6.70996	2	2	8	YP_002572339 Athe_0434 hypothetical protein [Anaerocellum thermophilum Z-1320, DSM 6725]	0	1.36096e+06	347785	0	287600	723200	1.48672e+06			22.0394	20.0877		20.551	21.5568	22.7666		18.6074	22.04	20.09	20.4054	20.55	21.56	22.77		21.5568	0.354215	-1.07555
643714700	Athe_0310	8.98058	3	3	17	YP_002572223 Athe_0310 SMC domain protein [Anaerocellum thermophilum Z-1320, DSM 6725]	0	2.81533e+06	1.08056e+06	2.7492e+06	2.27347e+06	1.53366e+06	2.44808e+06			23.0984	21.8626	23.4679	23.256	22.5127	23.4633		21.3577	23.1	21.86	23.47	23.26	22.51	23.46		23.1772	0.0900049	-1.06908
643715448	Athe_1082	10.5769	6	8	48	YP_002572956 Athe_1082 NADH dehydrogenase (quinone) [Anaerocellum thermophilum Z-1320, DSM 6725]	1.27881e+07	1.59809e+07	1.51061e+07	3.11517e+07	2.99404e+07	2.42033e+07	1.98801e+07		25.6203	25.619	25.6753	26.9185	26.9398	26.5162	26.3979		25.62	25.62	25.68	26.92	26.94	26.52	26.4		26.3979	0.00135087	-1.055
644730670		7.36196	3	3	6	Athe_2563 [Anaerocellum thermophilum Z-1320, DSM 6725]	0	0	3744363	0	1.10734e+06	667230	6.9026e+06				23.6519		22.2406	21.3276	24.9139		20.032	20.6324	23.65	21.4036	22.24	21.33	24.91		22.9462	0.483274	-1.03279
643715185	Athe_0807	37.931	4	5	46	YP_002572695 Athe_0807 ribosomal protein S12 [Anaerocellum thermophilum Z-1320, DSM 6725]	7.53971e+07	108929239	1.46177e+07	97914023	1.29841e+08	6.04588e+07	9.4984e+07		28.2698	28.4052	25.617	28.5256	28.9657	27.7639	28.5878		28.27	28.41	25.62	28.53	28.97	27.76	28.59		28.4052	0.26311	-1.02917
643717058	Athe_2699	9.66184	2	2	5	YP_002574527 Athe_2699 hypothetical protein [Anaerocellum thermophilum Z-1320, DSM 6725]	1.72001e+06	5.06309e+06	0	2.9811e+06	2.67667e+06	0	2513967		22.6901	23.9473		23.5769	23.479		23.4972		22.69	23.95	19.3715	23.58	23.48	21.5676	23.5		23.4972	0.45846	-1.02809
643716650	Athe_2286	26.7176	5	6	30	YP_002574129 Athe_2286 ATPase involved in chromosome partitioning-like protein [Anaerocellum thermophilum Z-1320, DSM 6725]	7550904	16217558	15378589	25408994	2.93173e+07	1.57251e+07	1.70271e+07		24.8158	25.637	25.7051	26.6462	26.9183	25.9143	26.1772		24.82	25.64	25.71	26.65	26.92	25.91	26.18		25.9143	0.0359104	-1.025
643715240	Athe_0864	28.1755	11	12	51	YP_002572750 Athe_0864 putative transcriptional regulator [Anaerocellum thermophilum Z-1320, DSM 6725]	7.55279e+06	1.71179e+07	1.71023e+07	3.73339e+07	2.13739e+07	1.79378e+07	1.69576e+07		24.8151	25.7156	25.8627	27.1737	26.4916	26.1036	26.1772		24.82	25.72	25.86	27.17	26.49	26.1	26.18		26.1036	0.0501402	-1.01833
643715446	Athe_1080	9.67283	5	5	17	YP_002572954 Athe_1080 cell wall hydrolase/autolysin [Anaerocellum thermophilum Z-1320, DSM 6725]	0	1.70707e+06	4.90985e+06	5.42747e+06	1.20969e+06	5116846	4.68458e+06			22.372	24.0803	24.3544	22.375	24.1507	24.3701		21.9256	22.37	24.08	24.35	22.37	24.15	24.37		24.1155	0.255143	-1.01812
643714649	Athe_0249	8.2963	10	10	46	YP_002572172 Athe_0249 Chromosome segregation ATPase-like protein [Anaerocellum thermophilum Z-1320, DSM 6725]	5.62469e+06	7.57082e+06	1.08149e+07	8.7323e+06	8.61946e+06	1.05041e+08	3752365		24.4295	24.5323	25.1336	25.0302	25.1167	28.5959	24.0597		24.43	24.53	25.13	25.03	25.12	28.6	24.06		25.0302	0.437138	-1.00583
643716976	Athe_2607	34.2593	4	4	11	YP_002574445 Athe_2607 protein of unknown function DUF970 [Anaerocellum thermophilum Z-1320, DSM 6725]	0	10481956	9256187	1.77061e+07	2.12411e+07	1.53046e+06	1.55084e+07			25.0074	24.9125	26.1466	26.4797	22.4477	26.0478		22.9448	25.01	24.91	26.15	26.48	22.45	26.05		25.5276	0.464313	-0.994233
643715452	Athe_1086	58.7744	21	29	295	YP_002572960 Athe_1086 NADH-ubiquinone oxidoreductase chain 49kDa [Anaerocellum thermophilum Z-1320, DSM 6725]	2.58093e+08	2.12245e+08	2.48085e+08	5.25526e+08	470380478	3.83789e+08	4.51013e+08		30.1167	29.3712	29.8332	31.0222	30.8163	30.451	30.77		30.12	29.37	29.83	31.02	30.82	30.45	30.77		30.451	0.00762896	-0.991666
643716639	Athe_2274	44.9631	14	17	72	YP_002574118 Athe_2274 lysine 2,3-aminomutase YodO family protein [Anaerocellum thermophilum Z-1320, DSM 6725]	9.65773e+06	1.84303e+07	1.8041e+07	2.1555e+07	2.68029e+07	2.68944e+07	2.50395e+07		25.1914	25.822	25.9404	26.3985	26.7843	26.6553	26.7175		25.19	25.82	25.94	26.4	26.78	26.66	26.72		26.3985	0.00620086	-0.99
643715172	Athe_0794	18.4358	2	2	6	YP_002572682 Athe_0794 chromosome segregation and condensation protein, ScpB [Anaerocellum thermophilum Z-1320, DSM 6725]	1.81899e+06	0	697146	2941191	2.61415e+06	0	1921845		22.6683		21.1152	23.5742	23.4567		23.1218		22.67	21.1402	21.12	23.57	23.46	20.3638	23.12		23.1218	0.368746	-0.985063
643714571	Athe_0169	38.3648	19	25	131	YP_002572094 Athe_0169 biotin and thiamin synthesis associated [Anaerocellum thermophilum Z-1320, DSM 6725]	9.22042e+07	8.42061e+07	9.43884e+07	1.46216e+08	1.17231e+08	1.97207e+08	2.22617e+08		28.5806	28.0304	28.3808	29.1362	28.8327	29.5098	29.7833		28.58	28.03	28.38	29.14	28.83	29.51	29.78		28.8327	0.0171049	-0.985
643716471	Athe_2105	54.6961	9	19	224	YP_002573954 Athe_2105 sigma 54 modulation protein/ribosomal protein S30EA [Anaerocellum thermophilum Z-1320, DSM 6725]	2.47872e+08	4.95804e+08	4.20742e+08	4.65039e+08	5.3039e+08	1.09127e+09	1.04348e+09		30.0422	30.6055	30.6251	30.8536	30.9736	31.8803	31.9405		30.04	30.61	30.63	30.85	30.97	31.88	31.94		30.8536	0.0487087	-0.983333
643716204	Athe_1827	35.2941	8	10	71	YP_002573693 Athe_1827 UvrB/UvrC protein [Anaerocellum thermophilum Z-1320, DSM 6725]	1.48515e+07	3.66338e+07	1.24016e+07	3.79067e+07	3.35366e+07	2.28669e+07	3.64949e+07		25.8155	26.8206	25.3932	27.1875	27.0876	26.424	27.2477		25.82	26.82	25.39	27.19	27.09	26.42	27.25		26.8206	0.067888	-0.977501
643716187	Athe_1810	37.1134	11	13	81	YP_002573676 Athe_1810 1-deoxy-D-xylulose 5-phosphate reductoisomerase [Anaerocellum thermophilum Z-1320, DSM 6725]	1.65956e+07	1.89305e+07	9.13112e+06	3.21044e+07	1.94146e+07	1.63192e+07	3.1368e+07		25.9974	25.8609	24.9184	26.95	26.3341	25.9558	27.0368		26	25.86	24.92	26.95	26.33	25.96	27.04		25.9974	0.0658423	-0.976667
643716099	Athe_1721	48.6486	2	2	8	YP_002573588 Athe_1721 ribosomal protein L36 [Anaerocellum thermophilum Z-1320, DSM 6725]	0	1.95855e+06	1.49457e+06	1.13307e+06	1.46048e+06	1.72745e+06	820955			22.5701	22.3369	22.3247	22.7372	22.762	21.9316		19.475	22.57	22.34	22.32	22.74	22.76	21.93		22.4535	0.310477	-0.975831
643716920	Athe_2556	26.8139	6	6	26	YP_002574397 Athe_2556 transcriptional regulator, LacI family [Anaerocellum thermophilum Z-1320, DSM 6725]	13667576	6809883	1.4859e+06	5.47433e+06	1.53055e+07	1.15581e+07	6.02127e+06		25.7402	24.3786	22.3107	24.3607	26.0075	25.3766	24.7228		25.74	24.38	22.31	24.36	26.01	25.38	24.72		24.7228	0.347248	-0.974167
643714811	Athe_0424	22.9299	3	4	24	YP_002572329 Athe_0424 protein of unknown function DUF710 [Anaerocellum thermophilum Z-1320, DSM 6725]	2.60188e+06	4164011	4.67702e+06	8.16501e+06	6.69903e+06	3.74579e+06	7.31021e+06		23.3252	23.6629	23.9633	24.9747	24.8053	23.7166	24.9948		23.33	23.66	23.96	24.97	24.81	23.72	24.99		23.9633	0.0549424	-0.9725
643715456	Athe_1090	3.31126	2	2	10	YP_002572964 Athe_1090 (NiFe) hydrogenase maturation protein HypF [Anaerocellum thermophilum Z-1320, DSM 6725]	1.46082e+06	956111	1.92362e+06	5.68927e+06	1.71703e+06	789809	2155077		22.0806	21.5276	22.6988	24.4734	22.8907	21.6415	23.2868		22.08	21.53	22.7	24.47	22.89	21.64	23.29		22.6988	0.250605	-0.969166
643714876	Athe_0492	12.1339	2	2	8	YP_002572393 Athe_0492 hypothetical protein [Anaerocellum thermophilum Z-1320, DSM 6725]	5625383	0	3623374	3.05771e+06	2.36116e+06	3.11353e+06	6.15678e+06		24.4601		23.607	23.5509	23.2833	23.442	24.755		24.46	20.3314	23.61	23.55	23.28	23.44	24.76		23.579	0.434456	-0.957034
643717036	Athe_2670	42.9348	7	9	38	YP_002574505 Athe_2670 hypothetical protein [Anaerocellum thermophilum Z-1320, DSM 6725]	2.57015e+07	8.0725e+06	3.42014e+07	2.52195e+07	4.16528e+07	3.92192e+07	2.82196e+07		26.6893	24.6251	26.8845	26.6091	27.3938	27.1752	26.8863		26.69	24.63	26.88	26.61	27.39	27.18	26.89		26.8845	0.194847	-0.950834
643716155	Athe_1778	11.3821	2	2	5	YP_002573644 Athe_1778 transcriptional regulator, GntR family [Anaerocellum thermophilum Z-1320, DSM 6725]	0	1.43288e+06	2.69926e+06	0	1.3859e+06	6.22111e+06	2.33428e+06			22.1123	23.2168		22.6012	24.4176	23.393		20.3597	22.11	23.22	20.9757	22.6	24.42	23.39		23.2168	0.429793	-0.949879
643716694	Athe_2330	20.075	10	10	34	YP_002574173 Athe_2330 extracellular solute-binding protein family 1 [Anaerocellum thermophilum Z-1320, DSM 6725]	6.42251e+06	3.52986e+06	8.33958e+06	6.37006e+06	7.51305e+06	1.01118e+07	1.52866e+07		24.6919	23.4245	24.782	24.6554	25.0235	25.2605	26.0296		24.69	23.42	24.78	24.66	25.02	25.26	26.03		24.782	0.118652	-0.945833
643715656	Athe_1291	17.9856	2	3	17	YP_002573164 Athe_1291 putative anti-sigma regulatory factor, serine/threonine protein kinase [Anaerocellum thermophilum Z-1320, DSM 6725]	1.94269e+06	2.42146e+06	871461	1.56439e+06	2.3895e+06	2.59276e+06	4.48298e+06		22.8289	22.8763	21.537	22.6537	23.3034	23.1874	24.3089		22.83	22.88	21.54	22.65	23.3	23.19	24.31		22.8763	0.146137	-0.945833
643715209	Athe_0831	31.0976	4	4	30	YP_002572719 Athe_0831 molybdenum cofactor synthesis domain protein [Anaerocellum thermophilum Z-1320, DSM 6725]	1.35494e+06	9.30623e+06	6021467	9.80226e+06	3.80075e+06	9.72973e+06	5.8795e+06		22.3181	24.8327	24.2649	25.2333	23.9563	25.1124	24.6898		22.32	24.83	24.26	25.23	23.96	25.11	24.69		24.6898	0.247057	-0.944167
643716933	Athe_2571	14.4323	17	17	87	YP_002574410 Athe_2571 transglutaminase domain protein [Anaerocellum thermophilum Z-1320, DSM 6725]	14709586	1.27791e+07	1.84327e+07	2.5234e+07	2.09464e+07	1.91069e+07	3.91779e+07		25.8347	25.295	25.9664	26.6036	26.4323	26.1706	27.3477		25.83	25.29	25.97	26.6	26.43	26.17	27.35		26.1706	0.041975	-0.940834
643715330	Athe_0963	25	6	6	28	YP_002572839 Athe_0963 ABC transporter related [Anaerocellum thermophilum Z-1320, DSM 6725]	4.68218e+06	4.99302e+06	6.9371e+06	1.14871e+07	9.69415e+06	9.98644e+06	5.65512e+06		24.2046	23.9271	24.4979	25.4684	25.3333	25.1486	24.6364		24.2	23.93	24.5	25.47	25.33	25.15	24.64		24.6364	0.0143521	-0.937499
643715221	Athe_0843	32.5635	14	17	133	YP_002572731 Athe_0843 3-phosphoshikimate 1-carboxyvinyltransferase [Anaerocellum thermophilum Z-1320, DSM 6725]	106855917	154365141	91153409	1.85729e+08	2.22713e+08	2.28047e+08	1.79928e+08		28.7885	28.9071	28.3211	29.4842	29.757	29.714	29.4832		28.79	28.91	28.32	29.48	29.76	29.71	29.48		29.4832	0.0030491	-0.934166
643716264	Athe_1892	11.5987	2	2	7	YP_002573753 Athe_1892 NLP/P60 protein [Anaerocellum thermophilum Z-1320, DSM 6725]	0	0	0	2.35665e+06	510003	679166	849133					23.3251	21.3495	21.5288	21.9786		21.7108	20.5657	21.077	23.33	21.35	21.53	21.98		21.7537	0.180559	-0.929659
contam_sp|P08727|K1CS_HUMAN		8.75	3	3	7	Keratin, type I cytoskeletal 19 (Cytokeratin 19) (K19) (CK 19) - Homo sapiens (Human). MW: 44106.13 pI: 5.05	0	255518	391673	0	419466	1.28417e+06	269540			19.6143	20.0626		21.2115	22.4771	20.3736		20.7579	19.61	20.06	20.2265	21.21	22.48	20.37		20.3736	0.225797	-0.928982
643716084	Athe_1708	46.2585	25	35	222	YP_002573575 Athe_1708 pyruvate flavodoxin/ferredoxin oxidoreductase domain protein [Anaerocellum thermophilum Z-1320, DSM 6725]	1.39024e+08	2.00433e+08	1.96698e+08	5.46173e+08	1.80022e+08	1.90426e+08	5.13289e+08		29.1827	29.2866	29.4828	31.0784	29.4736	29.4643	30.9504		29.18	29.29	29.48	31.08	29.47	29.46	30.95		29.4736	0.145208	-0.923333
643716011	Athe_1642	23.507	12	12	57	YP_002573509 Athe_1642 MutS2 family protein [Anaerocellum thermophilum Z-1320, DSM 6725]	7.63706e+06	1.51375e+07	1.58482e+07	18138906	1.95788e+07	1.86532e+07	2.09842e+07		24.8351	25.5349	25.7419	26.1693	26.3647	26.1638	26.4732		24.84	25.53	25.74	26.17	26.36	26.16	26.47		26.1638	0.0131	-0.92
643715541	Athe_1176	18.4887	9	9	25	YP_002573049 Athe_1176 hypothetical protein [Anaerocellum thermophilum Z-1320, DSM 6725]	4.33521e+06	5.23268e+06	2.96553e+06	1.37364e+07	7.97511e+06	4.10014e+06	4.48158e+06		24.091	23.9953	23.3066	25.7164	25.0166	23.8309	24.3089		24.09	24	23.31	25.72	25.02	23.83	24.31		24.091	0.143553	-0.92
643715856	Athe_1493	78.4461	23	43	485	YP_002573364 Athe_1493 acetate kinase [Anaerocellum thermophilum Z-1320, DSM 6725]	5.65536e+08	1.08297e+09	9.03174e+08	1.58198e+09	1.32234e+09	1.93668e+09	1.59651e+09		31.3174	31.7354	31.7331	32.5999	32.2411	32.6774	32.544		31.32	31.74	31.73	32.6	32.24	32.68	32.54		32.2411	0.00239116	-0.918334
643716542	Athe_2177	31.0606	6	8	70	YP_002574025 Athe_2177 GTP-sensing pleiotropic transcriptional repressor CodY [Anaerocellum thermophilum Z-1320, DSM 6725]	1.30698e+07	1.78312e+07	1.95538e+07	22627931	5.71178e+07	2.13929e+07	1.89363e+07		25.6505	25.7738	26.0668	26.4796	27.8339	26.3525	26.3256		25.65	25.77	26.07	26.48	27.83	26.35	26.33		26.3256	0.092171	-0.9175
643716158	Athe_1781	12.5249	5	5	18	YP_002573647 Athe_1781 ABC transporter related [Anaerocellum thermophilum Z-1320, DSM 6725]	1347753	1.55436e+06	2.93231e+06	4.78467e+06	0	5.34442e+06	7.77157e+06		22.0939	22.2293	23.3374	24.1724		24.2381	25.0803		22.09	22.23	23.34	24.17	20.3768	24.24	25.08		23.7549	0.509373	-0.913373
643715455	Athe_1089	61.3636	11	15	91	YP_002572963 Athe_1089 hydrogenase accessory protein HypB [Anaerocellum thermophilum Z-1320, DSM 6725]	1.14806e+08	1.18583e+08	1.15048e+08	1.61915e+08	2.11383e+08	2.49536e+08	1.98167e+08		28.9019	28.5327	28.6633	29.2846	29.6813	29.8482	29.6167		28.9	28.53	28.66	29.28	29.68	29.85	29.62		29.2846	0.00289185	-0.910834
643716402	Athe_2035	7.26872	3	3	9	YP_002573885 Athe_2035 coenzyme F390 synthetase-like protein [Anaerocellum thermophilum Z-1320, DSM 6725]	705818	275978	687631	725108	0	353223	899919		19.915	19.7236	20.9875	21.716		20.6708	22.0603		19.92	19.72	20.99	21.72	19.9963	20.67	22.06		20.8291	0.225152	-0.90158
643717075	Athe_2718	22.2222	2	2	9	YP_002574544 Athe_2718 hypothetical protein [Anaerocellum thermophilum Z-1320, DSM 6725]	1.87216e+06	590217	0	748844	0	2.10817e+06	1.62095e+06		22.3695	20.8268		21.716		22.9724	22.8838		22.37	20.83	20.7096	21.72	21.2427	22.97	22.88		22.3695	0.240531	-0.899961
643715563	Athe_1198	21.7241	6	7	42	YP_002573071 Athe_1198 porphobilinogen deaminase [Anaerocellum thermophilum Z-1320, DSM 6725]	7.73434e+06	9.57187e+06	8.49163e+06	7.72958e+06	4.98663e+06	6.59732e+06	1.24275e+08		24.8773	24.8727	24.7783	24.9112	24.4345	24.6708	28.9611		24.88	24.87	24.78	24.91	24.43	24.67	28.96		24.8727	0.512018	-0.899166
643715234	Athe_0856	9.64187	3	3	25	YP_002572744 Athe_0856 mannonate dehydratase [Anaerocellum thermophilum Z-1320, DSM 6725]	1919090	5.13786e+06	7.59724e+06	3.94562e+06	7.75358e+06	9.98562e+06	6.30998e+06		22.8601	23.9701	24.6234	23.8995	25.0087	25.158	24.7887		22.86	23.97	24.62	23.9	25.01	25.16	24.79		24.6234	0.159737	-0.898333
643715436	Athe_1070	7.98611	2	2	6	YP_002572944 Athe_1070 modification methylase, HemK family [Anaerocellum thermophilum Z-1320, DSM 6725]	451416	7.47627e+06	6443152	0	6244168	8919595	5.97796e+06		20.5317	24.5149	24.368		24.6766	24.9836	24.7135		20.53	24.51	24.37	21.7458	24.68	24.98	24.71		24.5957	0.556497	-0.892289
contam_sp|P13645|K1CJ_HUMAN		38.1113	19	23	184	Keratin, type I cytoskeletal 10 (Cytokeratin 10) (K10) (CK 10) - Homo sapiens (Human). MW: 59519.08 pI: 5.13	2.56436e+07	8.99318e+07	8.6477e+07	8.3621e+07	1.36574e+08	9.56841e+07	9.00913e+07		26.6823	28.1255	28.2522	28.2976	29.0391	28.4071	28.5136		26.68	28.13	28.25	28.3	29.04	28.41	28.51		28.2976	0.117282	-0.878334
643714694	Athe_0304	13.6792	3	3	6	YP_002572217 Athe_0304 hypothetical protein [Anaerocellum thermophilum Z-1320, DSM 6725]	0	701506	1.37142e+06	16234453	0	683268	464467			21.0791	22.1675	26.0017		21.6015	21.1321		21.381	21.08	22.17	26	20.9538	21.6	21.13		21.6015	0.570684	-0.877296
643714562	Athe_0160	42.5373	3	3	6	YP_002572085 Athe_0160 hypothetical protein [Anaerocellum thermophilum Z-1320, DSM 6725]	0	0	711828	256011	271069	717598	884139				21.1506	20.3131	20.5214	21.5977	22.0352		20.5601	19.0192	21.15	20.31	20.52	21.6	22.04		21.1506	0.282138	-0.87439
643717070	Athe_2712	31.9703	8	8	50	YP_002574539 Athe_2712 protein of unknown function DUF114 [Anaerocellum thermophilum Z-1320, DSM 6725]	2.06078e+07	6.21258e+07	1.761e+07	1.84569e+07	5.17209e+07	9.09892e+07	5.0059e+07		26.3316	27.5883	25.8867	26.1616	27.7198	28.3413	27.6914		26.33	27.59	25.89	26.16	27.72	28.34	27.69		27.5883	0.264037	-0.874167
643715322	Athe_0954	3.54505	3	3	7	YP_002572831 Athe_0954 hypothetical protein [Anaerocellum thermophilum Z-1320, DSM 6725]	651977	1.06727e+06	1.93667e+06	4364176	811622	0	2.5277e+06		20.5485	21.6912	22.7182	24.1	21.8785		23.5083		20.55	21.69	22.72	24.1	21.88	20.6149	23.51		22.2984	0.452978	-0.872896
643717093	Athe_2737	10.7692	2	2	16	YP_002574562 Athe_2737 hypothetical protein [Anaerocellum thermophilum Z-1320, DSM 6725]	767300	2.18264e+06	1.55101e+06	1.73392e+06	2.24704e+06	1.86019e+06	1.67506e+06		21.1561	22.7246	22.397	22.8565	23.2654	22.8012	22.9347		21.16	22.72	22.4	22.86	23.27	22.8	22.93		22.8012	0.0908529	-0.871667
643715982	Athe_1613	29.8077	5	5	21	YP_002573480 Athe_1613 putative circadian clock protein, KaiC [Anaerocellum thermophilum Z-1320, DSM 6725]	1.34354e+08	1.31633e+08	3.35292e+06	1.74719e+08	4.30024e+06	1.5004e+08	1.40145e+08		29.1333	28.6833	23.4621	29.3851	24.2269	29.0803	29.1311		29.13	28.68	23.46	29.39	24.23	29.08	29.13		29.0803	0.699056	-0.8675
643715907	Athe_1536	51.2	8	10	64	YP_002573407 Athe_1536 hypothetical protein [Anaerocellum thermophilum Z-1320, DSM 6725]	5.49275e+07	2.57766e+07	1.47162e+07	7.76449e+07	7.90783e+07	8.85158e+06	7.63279e+07		27.8438	26.3128	25.6434	28.191	28.2797	25.0881	28.2807		27.84	26.31	25.64	28.19	28.28	25.09	28.28		27.8438	0.461188	-0.863334
643715121	Athe_0748	29.2208	4	5	27	YP_002572636 Athe_0748 protein of unknown function DUF402 [Anaerocellum thermophilum Z-1320, DSM 6725]	1.6032e+07	2.20458e+07	1.81896e+07	4.01834e+07	2.05835e+07	2.952e+07	2.96366e+07		25.9355	26.0814	25.9591	27.2709	26.4181	26.78	26.9541		25.94	26.08	25.96	27.27	26.42	26.78	26.95		26.4181	0.00980393	-0.861667
643716310	Athe_1938	34.4702	25	28	168	YP_002573798 Athe_1938 beta-lactamase domain protein [Anaerocellum thermophilum Z-1320, DSM 6725]	5.04772e+07	6.53539e+07	6.28827e+07	1.24565e+08	2.45577e+08	6.13152e+07	5.54783e+07		27.7195	27.6635	27.8047	28.8735	29.859	27.7928	27.8348		27.72	27.66	27.8	28.87	29.86	27.79	27.83		27.8047	0.200178	-0.860834
643715420	Athe_1054	10	2	2	14	YP_002572928 Athe_1054 tRNA pseudouridine synthase B [Anaerocellum thermophilum Z-1320, DSM 6725]	686685	604681	616067	398052	1.53267e+06	455475	577910		20.3546	20.8632	20.9061	20.9437	22.826	21.0503	21.4399		20.35	20.86	20.91	20.94	22.83	21.05	21.44		20.9437	0.170283	-0.858333
643715890	Athe_1521	17.2285	4	5	20	YP_002573392 Athe_1521 hypothetical protein [Anaerocellum thermophilum Z-1320, DSM 6725]	1.993e+06	7.79986e+06	1.0024e+07	8.91323e+06	12294807	4080287	9.7398e+06		22.9095	24.5757	25.0186	25.1251	25.7155	23.8553	25.3969		22.91	24.58	25.02	25.13	25.72	23.86	25.4		25.0186	0.288394	-0.8575
643714671	Athe_0273	54.5932	21	29	264	YP_002572194 Athe_0273 periplasmic binding protein [Anaerocellum thermophilum Z-1320, DSM 6725]	3.90864e+08	3.89067e+08	2.92517e+08	3.86187e+08	8.96386e+08	8.08364e+08	5.62298e+08		30.741	30.2526	30.0906	30.5772	31.709	31.477	31.0782		30.74	30.25	30.09	30.58	31.71	31.48	31.08		30.741	0.0519374	-0.8525
643715194	Athe_0816	39.5062	10	11	80	YP_002572704 Athe_0816 protein of unknown function DUF28 [Anaerocellum thermophilum Z-1320, DSM 6725]	1.41545e+07	4.11896e+07	2.66591e+07	3.35791e+07	4.6995e+07	4.73193e+07	3.13291e+07		25.7403	26.9925	26.5017	27.015	27.5665	27.4354	27.0324		25.74	26.99	26.5	27.01	27.57	27.44	27.03		27.015	0.0578929	-0.8525
643714727	Athe_0341	27.7056	6	7	37	YP_002572250 Athe_0341 anaerobic ribonucleoside-triphosphate reductase activating protein [Anaerocellum thermophilum Z-1320, DSM 6725]	2.20609e+06	1.03179e+08	4.55878e+06	1.11639e+07	3.70464e+06	5.2274e+06	2.22062e+08		22.9213	28.323	23.9164	25.4562	24.0103	24.3348	29.777		22.92	28.32	23.92	25.46	24.01	24.33	29.78		24.3348	0.705094	-0.841667
643717037	Athe_2671	34.5098	8	11	99	YP_002574506 Athe_2671 protein of unknown function DUF955 [Anaerocellum thermophilum Z-1320, DSM 6725]	5.81728e+07	87145831	132819891	1.34628e+08	1.62941e+08	1.27149e+08	1.61696e+08		27.9039	28.0795	28.8792	29.0104	29.297	28.8446	29.3356		27.9	28.08	28.88	29.01	29.3	28.84	29.34		28.8792	0.0340725	-0.835834
643714835	Athe_0448	10.303	4	4	21	YP_002572353 Athe_0448 pullulanase, type I [Anaerocellum thermophilum Z-1320, DSM 6725]	3.20807e+06	2.91568e+06	2.70606e+06	2.95668e+06	3.71983e+06	8.58318e+06	4.5243e+06		23.6483	23.149	23.2062	23.5307	23.9209	24.9012	24.3213		23.65	23.15	23.21	23.53	23.92	24.9	24.32		23.6483	0.0749766	-0.830834
643715700	Athe_1335	11.4338	4	4	22	YP_002573208 Athe_1335 DNA repair protein RecN [Anaerocellum thermophilum Z-1320, DSM 6725]	965908	8.69441e+06	7.08041e+06	6.41607e+06	6.71273e+06	7948728	3.37017e+06		21.8042	24.7326	24.5042	24.6028	24.752	24.775	23.91		21.8	24.73	24.5	24.6	24.75	24.77	23.91		24.6028	0.358937	-0.830834
643716449	Athe_2082	21.5881	6	6	30	YP_002573932 Athe_2082 oxidoreductase domain protein [Anaerocellum thermophilum Z-1320, DSM 6725]	1.96879e+06	9.5459e+06	3.18262e+06	5.77905e+06	7.31245e+06	4.10845e+06	6.92729e+06		22.8898	24.8697	23.3566	24.4494	24.9308	23.8473	24.92		22.89	24.87	23.36	24.45	24.93	23.85	24.92		24.4494	0.213966	-0.830833
643717087	Athe_2730	81.4286	5	7	42	YP_002574556 Athe_2730 protein of unknown function DUF1659 [Anaerocellum thermophilum Z-1320, DSM 6725]	7.3487e+07	69327017	52676756	101103674	1.0196e+08	51880702	2.47675e+08		28.2615	27.7476	27.5432	28.5985	28.6397	27.5527	29.9321		28.26	27.75	27.54	28.6	28.64	27.55	29.93		28.2615	0.227444	-0.829999
643714438	Athe_0026	15.2778	2	2	11	YP_002571963 Athe_0026 PilT protein domain protein [Anaerocellum thermophilum Z-1320, DSM 6725]	0	2.7247e+06	2.821e+06	1.61324e+06	2.33657e+06	2571340	1.92872e+06			23.0459	23.2663	22.7493	23.3098	23.2237	23.1291		20.506	23.05	23.27	22.75	23.31	23.22	23.13		23.1764	0.323915	-0.82718
643714593	Athe_0192	44.8	5	6	46	YP_002572116 Athe_0192 endoribonuclease L-PSP [Anaerocellum thermophilum Z-1320, DSM 6725]	1.43624e+07	3.31243e+07	23955407	2.62283e+07	4.62887e+07	6.11538e+07	1.89886e+07		25.766	26.6746	26.3464	26.6803	27.5435	27.8021	26.333		25.77	26.67	26.35	26.68	27.54	27.8	26.33		26.6746	0.1378	-0.824166
643715919	Athe_1547	37.9581	8	10	54	YP_002573418 Athe_1547 aminotransferase class V [Anaerocellum thermophilum Z-1320, DSM 6725]	28994592	3.31265e+07	4.05795e+07	5.38319e+07	5.83386e+07	5.45837e+07	4.57799e+07		26.8355	26.6746	27.1231	27.7041	27.8871	27.6357	27.5657		26.84	26.67	27.12	27.7	27.89	27.64	27.57		27.5657	0.00180713	-0.823333
643716100	Athe_1722	69.4444	3	3	24	YP_002573589 Athe_1722 translation initiation factor IF-1 [Anaerocellum thermophilum Z-1320, DSM 6725]	19164730	3.71077e+07	60467675	4.7646e+07	5.75052e+07	6.93376e+07	4.69852e+07		26.2007	26.8403	27.7233	27.5285	27.8674	27.9671	27.6019		26.2	26.84	27.72	27.53	27.87	27.97	27.6		27.6019	0.0882417	-0.8225
643716826	Athe_2463	22.0459	11	11	65	YP_002574304 Athe_2463 hypothetical protein [Anaerocellum thermophilum Z-1320, DSM 6725]	6.9601e+06	1.216e+07	1.6379e+07	1.03216e+07	20017384	2.75803e+07	1.25613e+07		24.7069	25.2253	25.7917	25.3674	26.4021	26.7157	25.7576		24.71	25.23	25.79	25.37	26.4	26.72	25.76		25.7576	0.12531	-0.819167
643714936	Athe_0553	25.7009	4	4	16	YP_002572452 Athe_0553 lipolytic protein G-D-S-L family [Anaerocellum thermophilum Z-1320, DSM 6725]	1.40261e+07	18118346	27021690	2.42551e+07	29056500	34731086	28848385		25.7481	25.7981	26.54	26.5574	26.8949	27.0056	26.9157		25.75	25.8	26.54	26.56	26.89	27.01	26.92		26.5574	0.0203425	-0.815
643715518	Athe_1152	17.801	2	2	14	YP_002573026 Athe_1152 fatty acid biosynthesis protein; transcriptional regulator [Anaerocellum thermophilum Z-1320, DSM 6725]	9524553	37551599	2.54211e+07	3.45048e+07	3.6848e+07	3.26424e+07	2.32447e+07		25.1383	26.8597	26.4273	27.0566	27.2229	26.924	26.6128		25.14	26.86	26.43	27.06	27.22	26.92	26.61		26.8597	0.138043	-0.809166
643714812	Athe_0425	9.85915	3	3	12	YP_002572330 Athe_0425 metalloenzyme domain protein [Anaerocellum thermophilum Z-1320, DSM 6725]	2189433	2.14291e+06	2.45947e+06	3277327	2.42764e+06	6.76907e+06	2195480		23.0146	22.6977	23.0777	23.7163	23.3533	24.5368	23.3125		23.01	22.7	23.08	23.72	23.35	24.54	23.31		23.3125	0.0718795	-0.8
643717128	Athe_2772	69.6296	10	15	75	YP_002574605 Athe_2772 regulatory protein MerR [Anaerocellum thermophilum Z-1320, DSM 6725]	2.64144e+07	6.66849e+07	2.6315e+07	3.33614e+07	2.67767e+07	4.89989e+08	2.24276e+07		26.7291	27.6921	26.4871	27.0115	26.7865	30.7112	26.5637		26.73	27.69	26.49	27.01	26.79	30.71	26.56		26.7865	0.537457	-0.7975
643715989	Athe_1620	15.8371	3	3	12	YP_002573487 Athe_1620 protein of unknown function DUF633 [Anaerocellum thermophilum Z-1320, DSM 6725]	2.49934e+06	4.64924e+06	0	449974	4.29379e+06	3426458	7.20059e+06		23.2644	23.8246		20.9208	24.1378	23.587	24.9736		23.26	23.82	20.7726	20.92	24.14	23.59	24.97		23.7058	0.570817	-0.787459
643715896	Athe_1527	33.3333	3	3	22	YP_002573398 Athe_1527 hypothetical protein [Anaerocellum thermophilum Z-1320, DSM 6725]	657443	6.82627e+06	7.25138e+06	5.11165e+06	5.10128e+06	1.14596e+06	12693353		21.1608	24.3829	24.5418	24.3064	24.4498	22.038	25.7687		21.16	24.38	24.54	24.31	24.45	22.04	25.77		24.3829	0.573206	-0.7825
643715439	Athe_1073	16.3424	4	4	17	YP_002572947 Athe_1073 OmpA/MotB domain protein [Anaerocellum thermophilum Z-1320, DSM 6725]	709643	2.85295e+06	2.17837e+06	1.23412e+06	3.73838e+06	2.41559e+06	1934870		21.0981	23.1137	22.895	22.3807	23.9422	23.1432	23.1291		21.1	23.11	22.89	22.38	23.94	23.14	23.13		23.1137	0.285015	-0.780833
643714788	Athe_0399	25.4902	10	11	72	YP_002572306 Athe_0399 extracellular solute-binding protein family 1 [Anaerocellum thermophilum Z-1320, DSM 6725]	1.97934e+07	2.37367e+07	2.23023e+07	3.53066e+07	2.74586e+07	3.46183e+07	3.39528e+07		26.2549	26.1895	26.2554	27.0847	26.8137	26.998	27.1483		26.25	26.19	26.26	27.08	26.81	27	27.15		26.8137	0.000322363	-0.776666
643716150	Athe_1773	38.4615	12	14	59	YP_002573639 Athe_1773 phosphopentomutase [Anaerocellum thermophilum Z-1320, DSM 6725]	1.62383e+07	3.59953e+07	3.12769e+07	3.07014e+07	5.89962e+07	4.60057e+07	2.84705e+07		25.9425	26.7966	26.7366	26.8879	27.8917	27.3975	26.9011		25.94	26.8	26.74	26.89	27.89	27.4	26.9		26.8879	0.0868169	-0.776666
643715306	Athe_0937	21.3058	5	5	37	YP_002572815 Athe_0937 transcriptional regulator, AraC family [Anaerocellum thermophilum Z-1320, DSM 6725]	3.55682e+06	5.8117e+06	1.07973e+07	8.43899e+06	8.77814e+06	1.12707e+07	6979484		23.7932	24.148	25.1275	25.0205	25.2055	25.3502	24.9301		23.79	24.15	25.13	25.02	25.21	25.35	24.93		25.0205	0.0808079	-0.770833
643715124	Athe_0751	29.7727	10	10	44	YP_002572639 Athe_0751 small GTP-binding protein [Anaerocellum thermophilum Z-1320, DSM 6725]	3.6836e+07	2.61737e+07	4.60218e+07	7.60613e+07	3.56369e+07	5.27127e+07	5.87428e+07		27.2011	26.3351	27.3056	28.17	27.196	27.5825	27.9133		27.2	26.34	27.31	28.17	27.2	27.58	27.91		27.3056	0.0850389	-0.765
643716609	Athe_2243	9.69793	6	7	38	YP_002574088 Athe_2243 amino acid transporter-like protein [Anaerocellum thermophilum Z-1320, DSM 6725]	1.43534e+07	1.58118e+07	15863980	2.46809e+07	2.21184e+07	2.07796e+07	2.12474e+07		25.7969	25.6007	25.7524	26.5925	26.5267	26.3078	26.4865		25.8	25.6	25.75	26.59	26.53	26.31	26.49		26.3078	0.000323494	-0.763333
643716592	Athe_2226	47.3451	16	21	185	YP_002574071 Athe_2226 pyruvate carboxyltransferase [Anaerocellum thermophilum Z-1320, DSM 6725]	9.8254e+07	1.45423e+08	8.06121e+07	163414021	1.68384e+08	1.48483e+08	1.77644e+08		28.6603	28.8196	28.14	29.2893	29.3453	29.0744	29.4675		28.66	28.82	28.14	29.29	29.35	29.07	29.47		29.0744	0.0125371	-0.755
643715851	Athe_1488	12.8788	3	3	13	YP_002573359 Athe_1488 protein of unknown function DUF152 [Anaerocellum thermophilum Z-1320, DSM 6725]	646962	2.15793e+06	2.10463e+06	1.18995e+06	784768	1.14291e+06	1.07032e+07		20.8324	22.7112	22.8459	22.2294	21.7527	22.0291	25.5286		20.83	22.71	22.85	22.23	21.75	22.03	25.53		22.2294	0.551314	-0.755
643716672	Athe_2308	23.3216	5	7	54	YP_002574151 Athe_2308 binding-protein-dependent transport systems inner membrane component [Anaerocellum thermophilum Z-1320, DSM 6725]	3.51477e+07	4.33735e+07	4.49796e+07	8.22739e+07	7.32674e+07	5.89496e+07	4.21259e+07		27.1623	27.068	27.2814	28.2981	28.2014	27.7427	27.4477		27.16	27.07	27.28	28.3	28.2	27.74	27.45		27.4477	0.0262215	-0.7525
643716007	Athe_1638	39.3836	10	10	73	YP_002573505 Athe_1638 Aldose 1-epimerase [Anaerocellum thermophilum Z-1320, DSM 6725]	5.14217e+07	7.20542e+07	5.88721e+07	9.59652e+07	1.10405e+08	9.6099e+07	8.19825e+07		27.7413	27.8051	27.7072	28.496	28.7317	28.4136	28.3817		27.74	27.81	27.71	28.5	28.73	28.41	28.38		28.3817	0.000570794	-0.751667
643715498	Athe_1132	35.4839	4	4	38	YP_002573006 Athe_1132 amino acid-binding ACT domain protein [Anaerocellum thermophilum Z-1320, DSM 6725]	1.14653e+07	8847877	1.14829e+07	1.4685e+07	1.1306e+07	1.44723e+07	1.88755e+07		25.467	24.7591	25.2338	25.8804	25.6057	25.8033	26.3256		25.47	24.76	25.23	25.88	25.61	25.8	26.33		25.6057	0.0302988	-0.751667
643716839	Athe_2476	12.6126	2	3	12	YP_002574317 Athe_2476 hypothetical protein [Anaerocellum thermophilum Z-1320, DSM 6725]	6.70604e+06	6.8621e+06	6579694	9.1488e+06	10261808	1.01612e+07	8370603		24.6953	24.3893	24.4026	25.1521	25.4501	25.2138	25.1845		24.7	24.39	24.4	25.15	25.45	25.21	25.18		25.1521	0.00139561	-0.750833
643715962	Athe_1592	17.6471	7	7	31	YP_002573460 Athe_1592 AAA ATPase central domain protein [Anaerocellum thermophilum Z-1320, DSM 6725]	781957	6.21791e+06	6.31947e+06	5.84859e+06	3.64736e+06	2.91859e+06	5.74241e+06		21.4398	24.247	24.3509	24.4574	23.8983	23.3515	24.6561		21.44	24.25	24.35	24.46	23.9	23.35	24.66		24.247	0.43098	-0.745833
643716516	Athe_2151	9.0604	2	2	11	YP_002573999 Athe_2151 Cobyrinic acid ac-diamide synthase [Anaerocellum thermophilum Z-1320, DSM 6725]	4.81466e+06	3.05458e+06	1.42479e+06	4.04153e+06	3992122	3.81316e+06	4.3193e+06		24.2647	23.2122	22.2686	23.9548	24.0192	23.7264	24.2579		24.26	23.21	22.27	23.95	24.02	23.73	24.26		23.9548	0.195685	-0.743334
643715846	Athe_1483	28.1124	9	10	58	YP_002573354 Athe_1483 phosphate ABC transporter, ATPase subunit [Anaerocellum thermophilum Z-1320, DSM 6725]	9.96659e+06	2.02847e+07	9.1086e+06	1.39059e+07	1.38922e+07	3.35079e+07	12584916		25.2373	25.9647	24.9198	25.8054	25.8961	26.9821	25.7576		25.24	25.96	24.92	25.81	25.9	26.98	25.76		25.8054	0.145851	-0.739167
643714532	Athe_0124	28.1124	6	6	39	YP_002572055 Athe_0124 CRISPR-associated protein Cas5 family [Anaerocellum thermophilum Z-1320, DSM 6725]	2.59706e+06	1.52852e+07	2.09738e+07	7.91368e+06	1.25908e+07	1.84422e+07	1.51887e+07		23.2527	25.554	26.1674	24.9839	25.7588	26.1398	26.0204		23.25	25.55	26.17	24.98	25.76	26.14	26.02		25.7588	0.402885	-0.735
643715005	Athe_0624	6.43275	2	2	4	YP_002572521 Athe_0624 carbonic anhydrase [Anaerocellum thermophilum Z-1320, DSM 6725]	430731	2.51576e+06	0	1.66702e+06	0	0	2.18683e+06		20.1115	22.935		22.7914			23.3062		20.11	22.94	20.2145	22.79	20.6693	20.516	23.31		22.8632	0.551818	-0.733146
643715718	Athe_1353	5.36585	2	2	8	YP_002573226 Athe_1353 hypothetical protein [Anaerocellum thermophilum Z-1320, DSM 6725]	0	1.10412e+06	521045	794806	1.90143e+06	673514	0			21.7313	20.7009	21.8505	23.0317	21.5432			20.3943	21.73	20.7	21.85	23.03	21.54	20.2764		21.7313	0.373452	-0.732655
643715939	Athe_1566	7.83133	2	2	10	YP_002573437 Athe_1566 BFD domain protein (2Fe-2S)-binding domain protein [Anaerocellum thermophilum Z-1320, DSM 6725]	2315557	0	1.85853e+06	1.20077e+06	5.34003e+06	4.91752e+06	0		23.1207		22.6662	22.3789	24.4405	24.0949			23.12	21.8082	22.67	22.38	24.44	24.09	22.1321		23.1207	0.385129	-0.727783
643714556	Athe_0154	20.5224	6	6	23	YP_002572079 Athe_0154 glycosyl transferase family 2 [Anaerocellum thermophilum Z-1320, DSM 6725]	3.53668e+06	1.30512e+07	2643272	6.97854e+06	9.36365e+06	1.18376e+07	3.0023e+06		23.7137	25.3286	23.0717	24.7247	25.2249	25.3442	23.7471		23.71	25.33	23.07	24.72	25.22	25.34	23.75		24.7247	0.35466	-0.720833
643717055	Athe_2696	28.7938	12	12	61	YP_002574524 Athe_2696 hypothetical protein [Anaerocellum thermophilum Z-1320, DSM 6725]	2.17773e+06	2.06985e+07	1.45586e+07	2.29453e+07	1.89327e+07	4.41903e+06	1.04117e+07		22.9719	25.993	25.63	26.5178	26.3258	23.9803	25.4887		22.97	25.99	25.63	26.52	26.33	23.98	25.49		25.63	0.525357	-0.716667
643715373	Athe_1008	19.8997	9	9	53	YP_002572882 Athe_1008 indolepyruvate ferredoxin oxidoreductase, alpha subunit [Anaerocellum thermophilum Z-1320, DSM 6725]	8.62422e+06	12779591	1.49468e+07	2.24643e+07	1.25259e+07	1.35139e+07	1.72145e+07		25.0215	25.295	25.6476	26.4799	25.7468	25.6948	26.1936		25.02	25.29	25.65	26.48	25.75	25.69	26.19		25.6948	0.0467217	-0.7075
643716593	Athe_2227	52.3364	8	16	105	YP_002574072 Athe_2227 class II aldolase/adducin family protein [Anaerocellum thermophilum Z-1320, DSM 6725]	3.47107e+07	1.22202e+08	1.37865e+08	1.30405e+08	123721692	1.37612e+08	1.17094e+08		27.1281	28.5689	28.9343	28.9433	28.9017	28.9461	28.8796		27.13	28.57	28.93	28.94	28.9	28.95	28.88		28.9017	0.185049	-0.7075
643715823	Athe_1460	16.8224	3	3	13	YP_002573331 Athe_1460 single-strand binding protein/Primosomal replication protein n [Anaerocellum thermophilum Z-1320, DSM 6725]	771738	2.72138e+06	1.26347e+06	1.70603e+06	1.35295e+06	2553944	1.36063e+06		21.2375	23.0459	22.0914	22.8539	22.5972	23.2384	22.6387		21.24	23.05	22.09	22.85	22.6	23.24	22.64		22.6387	0.193867	-0.705834
643716688	Athe_2324	49.4432	19	24	177	YP_002574167 Athe_2324 phosphoglucosamine mutase [Anaerocellum thermophilum Z-1320, DSM 6725]	8.34748e+07	1.26452e+08	7.66561e+07	1.32863e+08	1.32246e+08	1.41405e+08	1.58091e+08		28.4185	28.6157	28.0705	28.9879	28.9958	28.9956	29.3005		28.42	28.62	28.07	28.99	29	29	29.3		28.9879	0.00739494	-0.7025
643715928	Athe_1556	41.2048	12	14	85	YP_002573427 Athe_1556 poly-gamma-glutamate biosynthesis protein [Anaerocellum thermophilum Z-1320, DSM 6725]	2.63625e+07	2.89535e+07	41531821	3.98429e+07	5.37083e+07	2.79302e+07	6.95172e+07		26.689	26.4826	27.1537	27.2697	27.7552	26.6902	28.1499		26.69	26.48	27.15	27.27	27.76	26.69	28.15		27.1537	0.149943	-0.694167
643716888	Athe_2525	34.0541	5	7	52	YP_002574366 Athe_2525 hypothetical protein [Anaerocellum thermophilum Z-1320, DSM 6725]	19542916	5.95505e+07	5.84937e+07	5.53883e+07	5.97301e+07	6.24759e+07	5.96804e+07		26.239	27.5286	27.6961	27.7341	27.9061	27.8173	27.937		26.24	27.53	27.7	27.73	27.91	27.82	27.94		27.7341	0.135363	-0.693333
643717106	Athe_2750	20.5882	3	3	27	YP_002574575 Athe_2750 hypothetical protein [Anaerocellum thermophilum Z-1320, DSM 6725]	7.08593e+06	1.61193e+07	7.754e+06	13480505	9567302	18881211	1.04774e+07		24.7208	25.6281	24.657	25.7594	25.3559	26.1599	25.5022		24.72	25.63	24.66	25.76	25.36	26.16	25.5		25.5022	0.0938263	-0.691667
643715296	Athe_0927	30.3483	6	6	29	YP_002572805 Athe_0927 NAD(P)H dehydrogenase (quinone) [Anaerocellum thermophilum Z-1320, DSM 6725]	2.73516e+07	1.98216e+07	2.69283e+07	29740429	2.99922e+07	63124886	25546229		26.7502	25.9284	26.5318	26.8431	26.9393	27.8411	26.7453		26.75	25.93	26.53	26.84	26.94	27.84	26.75		26.7502	0.115317	-0.689167
643716006	Athe_1637	28.0899	6	6	30	YP_002573504 Athe_1637 PP family ATPase [Anaerocellum thermophilum Z-1320, DSM 6725]	10940773	9872556	14708147	1.88038e+07	1.73851e+07	1.08563e+07	1.64254e+07		25.3824	24.9175	25.6092	26.2315	26.2053	25.3774	26.1269		25.38	24.92	25.61	26.23	26.21	25.38	26.13		25.6092	0.0679379	-0.684166
643715585	Athe_1220	24.0343	5	6	17	YP_002573093 Athe_1220 pseudouridine synthase [Anaerocellum thermophilum Z-1320, DSM 6725]	4.97507e+06	2.30213e+06	984921	9.55413e+06	6.06362e+06	810012	1.79781e+06		24.3219	22.8024	21.7206	25.1882	24.6046	21.6901	23.0314		24.32	22.8	21.72	25.19	24.6	21.69	23.03		23.0314	0.57253	-0.680834
643716185	Athe_1808	29.5977	8	8	51	YP_002573674 Athe_1808 1-hydroxy-2-methyl-2-(E)-butenyl 4-diphosphate synthase [Anaerocellum thermophilum Z-1320, DSM 6725]	6.90688e+06	8570135	10649308	1.27183e+07	1.10046e+07	1.2675e+07	9.34628e+06		24.7219	24.7124	25.1096	25.6612	25.5519	25.5592	25.3396		24.72	24.71	25.11	25.66	25.55	25.56	25.34		25.3396	0.0040725	-0.680833
contam_sp|P19012|K1CO_HUMAN		6.57895	3	4	22	Keratin, type I cytoskeletal 15 (Cytokeratin 15) (K15) (CK 15) - Homo sapiens (Human). MW: 49167.93 pI: 4.71	682144	2.54894e+06	2.86835e+06	612590	2.07534e+06	8.51519e+06	1.59752e+06		20.9889	22.9522	23.2944	21.4445	23.1633	24.8619	22.8664		20.99	22.95	23.29	21.44	23.16	24.86	22.87		22.9522	0.540436	-0.6725
643715514	Athe_1148	58.3607	14	19	113	YP_002573022 Athe_1148 NAD-dependent epimerase/dehydratase [Anaerocellum thermophilum Z-1320, DSM 6725]	7.10056e+07	1.02631e+08	8.7881e+07	1.18592e+08	1.24e+08	1.35169e+08	1.33693e+08		28.1821	28.323	28.273	28.8185	28.904	28.923	29.0697		28.18	28.32	28.27	28.82	28.9	28.92	29.07		28.8185	0.000218524	-0.670833
643715522	Athe_1156	58.4677	10	13	114	YP_002573030 Athe_1156 3-oxoacyl-(acyl-carrier-protein) reductase [Anaerocellum thermophilum Z-1320, DSM 6725]	6.7835e+07	1.16106e+08	221622346	1.50611e+08	1.44949e+08	2.39071e+08	192819697		28.1084	28.4956	29.6452	29.18	29.136	29.7834	29.5809		28.11	28.5	29.65	29.18	29.14	29.78	29.58		29.18	0.180413	-0.666667
643716175	Athe_1798	37.7834	11	13	82	YP_002573664 Athe_1798 carboxyl-terminal protease [Anaerocellum thermophilum Z-1320, DSM 6725]	1.04605e+07	2.54107e+07	83487520	2.80362e+07	3.02432e+07	3.00617e+07	8.8919e+07		25.3038	26.2901	28.1963	26.7686	26.9668	26.7957	28.4948		25.3	26.29	28.2	26.77	26.97	26.8	28.49		26.7957	0.47876	-0.660833
643715559	Athe_1194	6.20567	3	3	13	YP_002573067 Athe_1194 sulfate adenylyltransferase, large subunit [Anaerocellum thermophilum Z-1320, DSM 6725]	1239521	2.039e+06	3.68114e+06	2.30091e+06	4.60065e+06	2.8156e+06	1.6023e+06		22.016	22.6282	23.6601	23.2495	24.2309	23.3613	22.8664		22.02	22.63	23.66	23.25	24.23	23.36	22.87		23.2495	0.266046	-0.6575
643716641	Athe_2276	29.4118	3	4	34	YP_002574120 Athe_2276 hypothetical protein [Anaerocellum thermophilum Z-1320, DSM 6725]	1.07259e+07	3.46409e+06	1.76944e+06	5.65091e+06	1.47578e+07	5.37867e+06	2.18251e+06		25.43	23.3954	22.588	24.4632	25.8726	24.2176	23.2997		25.43	23.4	22.59	24.46	25.87	24.22	23.3		24.2176	0.519057	-0.655833
643716102	Athe_1724	31.1741	6	8	42	YP_002573591 Athe_1724 methionine aminopeptidase, type I [Anaerocellum thermophilum Z-1320, DSM 6725]	1.70134e+07	1.69586e+07	2.20094e+07	19426668	23132731	2.36763e+07	3.88058e+07		26.0385	25.707	26.2382	26.2332	26.5706	26.4702	27.3333		26.04	25.71	26.24	26.23	26.57	26.47	27.33		26.2382	0.0884897	-0.653333
643715099	Athe_0727	5.0536	3	3	14	YP_002572615 Athe_0727 ErfK/YbiS/YcfS/YnhG family protein [Anaerocellum thermophilum Z-1320, DSM 6725]	2.17313e+06	1.7045e+06	1.0115e+06	1.36108e+06	1.87867e+06	3.32914e+06	1.62014e+06		22.9599	22.3635	21.7483	22.5294	23.0274	23.583	22.8838		22.96	22.36	21.75	22.53	23.03	23.58	22.88		22.8838	0.157432	-0.648334
643714965	Athe_0582	6.99088	2	2	10	YP_002572481 Athe_0582 methyl-accepting chemotaxis sensory transducer [Anaerocellum thermophilum Z-1320, DSM 6725]	3970033	4.27285e+06	0	5.93659e+06	2.55342e+06	1.43022e+06	2.93585e+06		23.9674	23.7008		24.5068	23.4049	22.4091	23.7188		23.97	23.7	20.9192	24.51	23.4	22.41	23.72		23.7098	0.532035	-0.646946
643715661	Athe_1296	33.5135	5	6	64	YP_002573169 Athe_1296 histidine kinase [Anaerocellum thermophilum Z-1320, DSM 6725]	1.44339e+07	3.32957e+07	3.97315e+07	3.83081e+07	4.03137e+07	3.65959e+07	3.06959e+07		25.7659	26.6834	27.0897	27.2017	27.3462	27.0781	27.0053		25.77	26.68	27.09	27.2	27.35	27.08	27.01		27.0781	0.113949	-0.646667
643716014	Athe_1645	27.8195	6	7	72	YP_002573512 Athe_1645 glutamate 5-kinase [Anaerocellum thermophilum Z-1320, DSM 6725]	3.43266e+07	4.06705e+07	3.80258e+07	6.17489e+07	6.12607e+07	3.98899e+07	50736388		27.1211	26.9747	27.028	27.8918	27.9509	27.1944	27.7081		27.12	26.97	27.03	27.89	27.95	27.19	27.71		27.1944	0.0266292	-0.645
643715337	Athe_0970	30.7692	6	6	47	YP_002572846 Athe_0970 16S rRNA processing protein RimM [Anaerocellum thermophilum Z-1320, DSM 6725]	1.61968e+07	1.08826e+07	1.17525e+07	1.55196e+07	1.79963e+07	1.94493e+07	1.41424e+07		25.9847	25.0617	25.2785	25.9601	26.2546	26.2136	25.9152		25.98	25.06	25.28	25.96	26.25	26.21	25.92		25.9601	0.0511076	-0.645
643716127	Athe_1749	14.5408	5	6	27	YP_002573616 Athe_1749 metal dependent phosphohydrolase [Anaerocellum thermophilum Z-1320, DSM 6725]	8.23569e+06	5.58239e+06	5.90774e+06	1.04947e+07	8.74403e+06	8.18046e+06	7.15998e+06		25.0105	24.0894	24.2645	25.3478	25.2008	24.8699	24.9658		25.01	24.09	24.26	25.35	25.2	24.87	24.97		24.9658	0.0622214	-0.644167
643716292	Athe_1920	29.8507	7	8	42	YP_002573781 Athe_1920 DNA polymerase III, delta subunit [Anaerocellum thermophilum Z-1320, DSM 6725]	15005587	3.22278e+07	3.56651e+07	3.58061e+07	3.00443e+07	27856000	4.98812e+07		25.8283	26.6346	26.9309	27.1142	26.9393	26.6918	27.6858		25.83	26.63	26.93	27.11	26.94	26.69	27.69		26.9309	0.144185	-0.644167
643715428	Athe_1062	44.9631	15	20	160	YP_002572936 Athe_1062 Malate dehydrogenase (oxaloacetate-decarboxylating) (NADP(+)) [Anaerocellum thermophilum Z-1320, DSM 6725]	8.56821e+07	1.21156e+08	6.24847e+07	9.58788e+07	1.14721e+08	1.33966e+08	1.69225e+08		28.4588	28.5569	27.773	28.51	28.8015	28.9246	29.3948		28.46	28.56	27.77	28.51	28.8	28.92	29.39		28.5569	0.0856077	-0.641667
643716548	Athe_2183	25.7206	7	8	72	YP_002574031 Athe_2183 protein of unknown function UPF0027 [Anaerocellum thermophilum Z-1320, DSM 6725]	1.05268e+07	7.61104e+06	2.758e+07	5.82204e+07	8.25313e+06	1.51361e+07	1.18571e+07		25.3418	24.5399	26.5618	27.8086	25.147	25.8371	25.6775		25.34	24.54	26.56	27.81	25.15	25.84	25.68		25.6775	0.483581	-0.64
643715490	Athe_1124	44.2353	14	19	204	YP_002572998 Athe_1124 O-acetylhomoserine/O-acetylserine sulfhydrylase [Anaerocellum thermophilum Z-1320, DSM 6725]	1.4799e+08	1.78339e+08	145864671	2.54667e+08	2.73918e+08	2.19138e+08	1.73679e+08		29.2802	29.1174	29.027	29.9467	30.0505	29.6541	29.4357		29.28	29.12	29.03	29.95	30.05	29.65	29.44		29.4357	0.0160343	-0.629166
643716445	Athe_2078	32.5228	8	10	49	YP_002573928 Athe_2078 oxidoreductase domain protein [Anaerocellum thermophilum Z-1320, DSM 6725]	1.51252e+07	1.28434e+08	3.13419e+07	2.89281e+07	7.26561e+07	7.57603e+07	5.53434e+07		25.8724	28.6386	26.7751	26.8034	28.1747	28.0857	27.8297		25.87	28.64	26.78	26.8	28.17	28.09	27.83		27.8297	0.457545	-0.625833
643714869	Athe_0482	32.6146	9	10	41	YP_002572386 Athe_0482 hypothetical protein [Anaerocellum thermophilum Z-1320, DSM 6725]	1.40919e+07	1.09803e+07	42160878	22745447	2.93387e+07	2.20182e+07	2.6771e+07		25.7725	25.0749	27.2001	26.4637	26.9058	26.3735	26.8149		25.77	25.07	27.2	26.46	26.91	26.37	26.81		26.4637	0.305502	-0.624166
643714857	Athe_0469	19.4853	7	7	56	YP_002572374 Athe_0469 GCN5-related N-acetyltransferase [Anaerocellum thermophilum Z-1320, DSM 6725]	2.18034e+07	9.81676e+06	1.30564e+07	17023365	1.65848e+07	1.81143e+07	2.16783e+07		26.4357	24.9101	25.4327	26.0812	26.1365	26.1178	26.5192		26.44	24.91	25.43	26.08	26.14	26.12	26.52		26.1178	0.176205	-0.621667
643715251	Athe_0877	71.4744	18	45	1137	YP_002572760 Athe_0877 thiamine pyrophosphate protein domain protein TPP-binding [Anaerocellum thermophilum Z-1320, DSM 6725]	2.49207e+09	4.61939e+09	4.51057e+09	6.57279e+09	6.07829e+09	7.23933e+09	5.7991e+09		33.5813	33.846	34.0947	34.5856	34.3789	34.5116	34.3483		33.58	33.85	34.09	34.59	34.38	34.51	34.35		34.3483	0.00695828	-0.617499
643714474	Athe_0062	5.03282	2	2	5	YP_002571997 Athe_0062 Undecaprenyl-phosphate glucose phosphotransferase [Anaerocellum thermophilum Z-1320, DSM 6725]	0	769893	964840	0	1.72438e+06	0	1.52784e+06			21.2134	21.6319		22.9122		22.8037		20.6611	21.21	21.63	20.0622	22.91	21.3608	22.8		22.2178	0.491586	-0.61623
643715156	Athe_0778	26.3587	5	6	15	YP_002572666 Athe_0778 UDP-N-acetylglucosamine--N-acetylmuramyl- (pentapeptide) pyrophosphoryl-undecaprenol N-acetylglucosamine transferase [Anaerocellum thermophilum Z-1320, DSM 6725]	2.94454e+06	9.9797e+06	7.89016e+06	7.81371e+06	6.92911e+06	7.91924e+06	8.68955e+06		23.471	24.9336	24.6691	24.9165	24.8731	24.8376	25.2371		23.47	24.93	24.67	24.92	24.87	24.84	25.24		24.8731	0.179669	-0.610834
643715929	Athe_1557	21.5434	5	5	7	YP_002573428 Athe_1557 pseudouridine synthase [Anaerocellum thermophilum Z-1320, DSM 6725]	0	1.72515e+06	1.06703e+06	1.47243e+06	479345	2.52827e+06	899196			22.3889	21.8363	22.6757	21.2623	23.259	22.0588		20.8959	22.39	21.84	22.68	21.26	23.26	22.06		22.2238	0.376393	-0.606359
643714642	Athe_0242	42.5339	7	9	54	YP_002572165 Athe_0242 TrkA-N domain protein [Anaerocellum thermophilum Z-1320, DSM 6725]	1.03251e+07	1.99233e+07	1.74305e+07	1.66844e+07	2.54106e+07	1.67989e+07	2.04795e+07		25.2869	25.9358	25.891	26.0593	26.7164	26.016	26.4395		25.29	25.94	25.89	26.06	26.72	26.02	26.44		26.016	0.0703595	-0.603333
643716682	Athe_2318	36.9863	5	6	24	YP_002574161 Athe_2318 hypothetical protein [Anaerocellum thermophilum Z-1320, DSM 6725]	5.64172e+06	1.76308e+06	5655490	4.23383e+06	3.91454e+06	4.12241e+06	1.00427e+07		24.5134	22.4138	24.2812	24.0063	24.0273	23.8719	25.4338		24.51	22.41	24.28	24.01	24.03	23.87	25.43		24.0273	0.432747	-0.601667
643715329	Athe_0962	23.3516	6	8	36	YP_002572838 Athe_0962 dipeptidyl aminopeptidase/acylaminoacyl-peptidase-like protein [Anaerocellum thermophilum Z-1320, DSM 6725]	1.37035e+07	1.60034e+07	9.87022e+06	1.26833e+07	1.39918e+07	3.11557e+07	1.24845e+07		25.7221	25.619	25.0272	25.675	25.9061	26.8856	25.7464		25.72	25.62	25.03	25.68	25.91	26.89	25.75		25.7221	0.173569	-0.600833
643716406	Athe_2039	62.0879	16	19	131	YP_002573889 Athe_2039 D-alanine/D-alanine ligase [Anaerocellum thermophilum Z-1320, DSM 6725]	95173775	1.46325e+08	1.29701e+08	1.51994e+08	1.65997e+08	1.84688e+08	1.85021e+08		28.6117	28.8296	28.8485	29.1881	29.33	29.4096	29.5215		28.61	28.83	28.85	29.19	29.33	29.41	29.52		29.1881	0.00224598	-0.599167
643714440	Athe_0029	45.9397	17	23	129	YP_002571965 Athe_0029 ABC transporter ATP-binding protein [Anaerocellum thermophilum Z-1320, DSM 6725]	1.01689e+08	1.27629e+08	1.21988e+08	2.36893e+08	1.39747e+08	1.24646e+08	1.76125e+08		28.7193	28.6386	28.7514	29.8399	29.0817	28.8253	29.4517		28.72	28.64	28.75	29.84	29.08	28.83	29.45		28.8253	0.072034	-0.596667
643715680	Athe_1315	31.9298	6	7	32	YP_002573188 Athe_1315 agmatinase [Anaerocellum thermophilum Z-1320, DSM 6725]	53607275	4.06646e+07	59395932	6.39945e+07	8.8434e+07	62972824	71984279		27.8161	26.9747	27.7001	27.9205	28.4337	27.823	28.1995		27.82	26.97	27.7	27.92	28.43	27.82	28.2		27.823	0.0832776	-0.595834
643714889	Athe_0507	41.8251	16	24	218	YP_002572406 Athe_0507 2-isopropylmalate synthase/homocitrate synthase family protein [Anaerocellum thermophilum Z-1320, DSM 6725]	1.23582e+08	1.91378e+08	1.67888e+08	1.84831e+08	2.26961e+08	2.9052e+08	2.01266e+08		29.0114	29.2198	29.2395	29.4808	29.7863	30.0646	29.6378		29.01	29.22	29.24	29.48	29.79	30.06	29.64		29.4808	0.014007	-0.585833
643714881	Athe_0499	9.5941	2	2	6	YP_002572398 Athe_0499 amidohydrolase 2 [Anaerocellum thermophilum Z-1320, DSM 6725]	764232	2.06205e+06	532465	0	2.54542e+06	2.31414e+06	0		21.1296	22.6424	20.7798		23.411	23.0682			21.13	22.64	20.78	21.8616	23.41	23.07	20.0597		22.6424	0.590179	-0.583658
643714633	Athe_0233	4.35393	2	2	5	YP_002572156 Athe_0233 Nucleotidyl transferase [Anaerocellum thermophilum Z-1320, DSM 6725]	0	1.58634e+06	0	290640	0	2.53274e+06	1.95558e+06			22.2663		20.4191		23.2016	23.1507		20.9628	22.27	21.1976	20.42	21.471	23.2	23.15		22.7085	0.532408	-0.583466
643716687	Athe_2323	40.5892	18	23	185	YP_002574166 Athe_2323 glucosamine/fructose-6-phosphate aminotransferase, isomerizing [Anaerocellum thermophilum Z-1320, DSM 6725]	1.28555e+08	1.59658e+08	1.61295e+08	2.11196e+08	2.44e+08	1.92734e+08	1.92253e+08		29.0741	28.9626	29.1711	29.6724	29.8879	29.4745	29.5736		29.07	28.96	29.17	29.67	29.89	29.47	29.57		29.4745	0.00427199	-0.583333
contam_sp|P04264|K2C1_HUMAN		48.056	29	36	288	Keratin, type II cytoskeletal 1 (Cytokeratin 1) (K1) (CK 1) (67 kDa cytokeratin) (Hair alpha protein) - Homo sapiens (Human). MW: 65886.87 pI: 8.16	1.08303e+08	3.39487e+08	3.08585e+08	2.66193e+08	4.08286e+08	4.05248e+08	2.32876e+08		28.7893	30.0529	30.1683	30.0161	30.6186	30.5314	29.8447		28.79	30.05	30.17	30.02	30.62	30.53	29.84		30.0529	0.236079	-0.5825
643714594	Athe_0193	28.5714	4	5	19	YP_002572117 Athe_0193 hypothetical protein [Anaerocellum thermophilum Z-1320, DSM 6725]	1.60532e+07	3.37235e+06	1.2429e+06	5.40281e+06	5.1174e+06	6.54283e+06	4.68787e+06		26.0262	23.3571	22.0686	24.3467	24.3755	24.5051	24.373		26.03	23.36	22.07	24.35	24.38	24.51	24.37		24.373	0.576826	-0.5825
643716756	Athe_2394	43.3333	6	6	43	YP_002574235 Athe_2394 putative anti-sigma regulatory factor, serine/threonine protein kinase [Anaerocellum thermophilum Z-1320, DSM 6725]	9954685	2.78116e+07	2.96393e+07	20460735	3.55485e+07	3.15663e+07	1.8595e+07		25.2192	26.4212	26.6548	26.3475	27.1779	26.884	26.3032		25.22	26.42	26.65	26.35	27.18	26.88	26.3		26.4212	0.251678	-0.580833
643716207	Athe_1830	41.8367	5	8	258	YP_002573696 Athe_1830 hypothetical protein [Anaerocellum thermophilum Z-1320, DSM 6725]	2.98919e+08	3.84869e+08	4.67983e+08	7.8726e+08	3.92968e+08	254946138	1.15454e+09		30.3295	30.2376	30.7824	31.6077	30.5574	29.8623	32.0814		30.33	30.24	30.78	31.61	30.56	29.86	32.08		30.5574	0.387709	-0.577501
643715921	Athe_1549	55.2632	13	14	106	YP_002573420 Athe_1549 ribosomal protein L11 methyltransferase [Anaerocellum thermophilum Z-1320, DSM 6725]	8.76591e+07	1.23762e+08	7.56354e+07	1.59043e+08	1.33171e+08	1.67488e+08	8.18549e+07		28.4928	28.5925	28.0498	29.2264	28.9967	29.2036	28.3799		28.49	28.59	28.05	29.23	29	29.2	28.38		28.5925	0.0876854	-0.575833
643716339	Athe_1967	38.4892	10	11	69	YP_002573827 Athe_1967 hypothetical protein [Anaerocellum thermophilum Z-1320, DSM 6725]	26014567	6.53046e+07	7.17951e+07	6.4866e+07	7.58947e+07	1.721e+08	2.43814e+07		26.7055	27.6612	27.9964	27.9619	28.2494	29.2407	26.6835		26.71	27.66	28	27.96	28.25	29.24	26.68		27.9619	0.449881	-0.575833
643715709	Athe_1344	27.0386	5	7	30	YP_002573217 Athe_1344 alanine racemase domain protein [Anaerocellum thermophilum Z-1320, DSM 6725]	1.96512e+07	2.24847e+07	5.32723e+06	1.83371e+07	2.23358e+07	2.44599e+07	7.2071e+06		26.2485	26.1141	24.1035	26.1916	26.5565	26.5183	24.9755		26.25	26.11	24.1	26.19	26.56	26.52	24.98		26.1916	0.464629	-0.575833
643715404	Athe_1038	9.80663	4	4	8	YP_002572912 Athe_1038 primosomal protein N' [Anaerocellum thermophilum Z-1320, DSM 6725]	0	3.96186e+06	1.1971e+06	734502	0	4.72456e+06	3.93188e+06			23.5914	22.0198	21.6307		24.0296	24.1254		21.0797	23.59	22.02	21.63	21.4321	24.03	24.13		23.5914	0.612358	-0.575614
643717065	Athe_2707	25.8621	2	2	16	YP_002574534 Athe_2707 hypothetical protein [Anaerocellum thermophilum Z-1320, DSM 6725]	1.86704e+06	3.04569e+06	853992	3.61026e+06	6.15733e+06	764303	917843		22.7958	23.2122	21.5134	23.9018	24.6515	21.6753	22.0881		22.8	23.21	21.51	23.9	24.65	21.68	22.09		22.7958	0.570465	-0.573334
643715463	Athe_1097	18.2927	5	6	30	YP_002572971 Athe_1097 thiamine pyrophosphate protein domain protein TPP-binding [Anaerocellum thermophilum Z-1320, DSM 6725]	3.16322e+07	3.49764e+07	29313746	2.04467e+07	1.42455e+07	103454399	1.04817e+08		26.9756	26.7557	26.6383	26.3141	25.8929	28.5123	28.728		26.98	26.76	26.64	26.31	25.89	28.51	28.73		26.7557	0.5446	-0.566667
643716189	Athe_1812	20.9677	5	6	19	YP_002573678 Athe_1812 undecaprenyl diphosphate synthase [Anaerocellum thermophilum Z-1320, DSM 6725]	1.09905e+07	1.41513e+07	9.42527e+06	9.78716e+06	1.00964e+07	1.59605e+07	2.32486e+07		25.3915	25.4457	24.9495	25.3014	25.4475	25.9459	26.6128		25.39	25.45	24.95	25.3	25.45	25.95	26.61		25.4457	0.191528	-0.564167
643715224	Athe_0846	64.8045	21	33	346	YP_002572734 Athe_0846 histidinol-phosphate aminotransferase [Anaerocellum thermophilum Z-1320, DSM 6725]	3.36523e+08	3.91487e+08	3.54145e+08	5.52635e+08	4.66761e+08	5.38492e+08	5.07785e+08		30.5125	30.2601	30.3708	31.0967	30.8062	30.9165	30.9367		30.51	30.26	30.37	31.1	30.81	30.92	30.94		30.8062	0.00178851	-0.5625
643714430	Athe_0016	5.50459	2	2	5	YP_002571955 Athe_0016 hypothetical protein [Anaerocellum thermophilum Z-1320, DSM 6725]	2.14778e+06	546528	0	0	1.30094e+06	1.26754e+06	965721		22.6092	20.7169			22.5714	22.3392	22.1595		22.61	20.72	20.9102	20.8101	22.57	22.34	22.16		22.3392	0.454566	-0.556617
643715107	Athe_0735	32.598	10	11	57	YP_002572623 Athe_0735 peptidase U32 [Anaerocellum thermophilum Z-1320, DSM 6725]	1.09424e+07	2.33308e+07	4.29499e+07	2.03422e+07	3.21048e+07	50349439	1.81779e+07		25.364	26.1648	27.2008	26.3353	27.0396	27.5311	26.2728		25.36	26.16	27.2	26.34	27.04	27.53	26.27		26.3353	0.374967	-0.555
643716484	Athe_2119	24.3655	5	6	32	YP_002573967 Athe_2119 hypothetical protein [Anaerocellum thermophilum Z-1320, DSM 6725]	7.07133e+06	3.98311e+07	18155268	1.43048e+07	16940221	3.41212e+07	23561041		24.694	26.9423	25.9416	25.8376	26.1586	26.9861	26.6368		24.69	26.94	25.94	25.84	26.16	26.99	26.64		26.1586	0.416538	-0.550833
643717039	Athe_2673	39.0625	12	15	98	YP_002574508 Athe_2673 hypothetical protein [Anaerocellum thermophilum Z-1320, DSM 6725]	2.8502e+07	1.22345e+08	1.07597e+08	98408819	9.87309e+07	8.96783e+07	1.04834e+08		26.84	28.5689	28.5707	28.5343	28.5793	28.3159	28.728		26.84	28.57	28.57	28.53	28.58	28.32	28.73		28.5689	0.317768	-0.546667
643714529	Athe_0121	37.5479	8	9	46	YP_002572052 Athe_0121 CRISPR-associated protein Cas6 [Anaerocellum thermophilum Z-1320, DSM 6725]	2.65899e+07	2.61014e+07	2.91909e+07	3.1721e+07	3.09332e+07	5.09607e+07	2.98259e+07		26.7011	26.3296	26.6372	26.9328	26.977	27.5413	26.9636		26.7	26.33	26.64	26.93	26.98	27.54	26.96		26.9328	0.0398548	-0.545833
643716722	Athe_2358	58.5308	24	35	417	YP_002574201 Athe_2358 FAD-dependent pyridine nucleotide-disulphide oxidoreductase [Anaerocellum thermophilum Z-1320, DSM 6725]	6.96182e+08	7.58174e+08	7.29923e+08	1.10279e+09	1.03254e+09	1.14507e+09	1.00936e+09		31.6347	31.2213	31.4243	32.0867	31.8978	31.9554	31.8995		31.63	31.22	31.42	32.09	31.9	31.96	31.9		31.8978	0.00488309	-0.539167
643716800	Athe_2437	20.4301	4	4	19	YP_002574278 Athe_2437 D12 class N6 adenine-specific DNA methyltransferase [Anaerocellum thermophilum Z-1320, DSM 6725]	2.88929e+06	3.46595e+06	1.06948e+06	2.79762e+06	4.00394e+06	2.71994e+06	1.70477e+06		23.4876	23.3996	21.8508	23.5149	24.0388	23.3086	22.9513		23.49	23.4	21.85	23.51	24.04	23.31	22.95		23.3996	0.347663	-0.539167
643715657	Athe_1292	22.3476	7	7	39	YP_002573165 Athe_1292 Fe-S cluster domain protein [Anaerocellum thermophilum Z-1320, DSM 6725]	8.28142e+06	1.77409e+07	1.61552e+07	1.52056e+07	1.28242e+07	1.37911e+07	2.52584e+07		24.9559	25.7656	25.7826	25.9185	25.7741	25.7386	26.7342		24.96	25.77	25.78	25.92	25.77	25.74	26.73		25.7741	0.193748	-0.536667
643715399	Athe_1033	49.8294	13	17	83	YP_002572907 Athe_1033 domain of unknown function DUF1732 [Anaerocellum thermophilum Z-1320, DSM 6725]	8.77572e+07	1.57101e+08	1.43497e+08	1.58436e+08	1.72048e+08	8.70906e+07	3.36134e+08		28.4877	28.9351	28.993	29.266	29.4029	28.3355	30.3576		28.49	28.94	28.99	29.27	29.4	28.34	30.36		28.993	0.338664	-0.535834
643715665	Athe_1300	18.593	3	3	17	YP_002573173 Athe_1300 maf protein [Anaerocellum thermophilum Z-1320, DSM 6725]	1.09571e+07	56424318	6.15139e+06	1.0345e+07	1.26193e+07	1.86895e+07	5.4792e+07		25.3476	27.4485	24.3564	25.3352	25.728	26.1336	27.817		25.35	27.45	24.36	25.34	25.73	26.13	27.82		25.728	0.61529	-0.534999
643715957	Athe_1586	22.9545	8	9	32	YP_002573455 Athe_1586 protein of unknown function DUF815 [Anaerocellum thermophilum Z-1320, DSM 6725]	3.7675e+06	5.40206e+06	1.05663e+07	9.17658e+06	1.0846e+07	1.06584e+07	3.01656e+06		23.882	24.0418	25.0997	25.1035	25.4326	25.2013	23.7564		23.88	24.04	25.1	25.1	25.43	25.2	23.76		25.0997	0.376896	-0.5325
643714832	Athe_0445	38.914	6	7	25	YP_002572350 Athe_0445 peptidase M22 glycoprotease [Anaerocellum thermophilum Z-1320, DSM 6725]	6.07533e+06	1.29219e+07	4.47233e+06	9.91369e+06	3.7533e+06	7.52745e+06	1.64911e+07		24.5048	25.3063	23.8255	25.3202	24.0163	24.8271	26.1354		24.5	25.31	23.83	25.32	24.02	24.83	26.14		24.8271	0.441874	-0.530833
643715042	Athe_0661	17.7546	6	7	42	YP_002572558 Athe_0661 hypothetical protein [Anaerocellum thermophilum Z-1320, DSM 6725]	1.1952e+07	1.6217e+07	5.94665e+06	1.26831e+07	1.23817e+07	1.25866e+07	1.21298e+07		25.5227	25.637	24.2595	25.6744	25.7343	25.5713	25.7009		25.52	25.64	24.26	25.67	25.73	25.57	25.7		25.637	0.214916	-0.5275
643716318	Athe_1946	45.7143	12	15	86	YP_002573806 Athe_1946 UDP-N-acetylglucosamine 2-epimerase [Anaerocellum thermophilum Z-1320, DSM 6725]	3.15229e+07	1.7758e+07	5.52699e+07	4.54802e+07	4.04454e+07	4.05586e+07	3.42069e+07		26.9635	25.7738	27.5754	27.4526	27.3522	27.2207	27.1565		26.96	25.77	27.58	27.45	27.35	27.22	27.16		27.2207	0.29687	-0.525
643716074	Athe_1703	25	2	2	7	YP_002573570 Athe_1703 hypothetical protein [Anaerocellum thermophilum Z-1320, DSM 6725]	2.42277e+06	0	4.89811e+06	0	2937498	3.23663e+06	2.58395e+06		23.1938		24.0144		23.6035	23.5172	23.5358		23.19	20.0617	24.01	21.1193	23.6	23.52	23.54		23.5358	0.689477	-0.524242
643716051	Athe_1682	22.9358	2	2	15	YP_002573549 Athe_1682 anti-sigma-factor antagonist [Anaerocellum thermophilum Z-1320, DSM 6725]	3.22541e+06	5593589	5.10546e+06	3.9852e+06	5.14198e+06	9241850	5.16027e+06		23.6497	24.092	24.0616	23.9248	24.3843	25.023	24.5068		23.65	24.09	24.06	23.92	24.38	25.02	24.51		24.092	0.133453	-0.524167
643716280	Athe_1908	63.8298	11	15	158	YP_002573769 Athe_1908 SNO glutamine amidotransferase [Anaerocellum thermophilum Z-1320, DSM 6725]	1.17595e+08	1.6577e+08	1.44335e+08	2.245e+08	2.17277e+08	1.41261e+08	1.87615e+08		28.9377	29.0161	29.0048	29.7594	29.7196	29.0066	29.5441		28.94	29.02	29	29.76	29.72	29.01	29.54		29.0161	0.0520147	-0.520833
643714558	Athe_0156	19.4986	7	7	19	YP_002572081 Athe_0156 glycosyl transferase group 1 [Anaerocellum thermophilum Z-1320, DSM 6725]	1.09877e+06	7.06656e+06	1.45298e+06	1.42962e+07	2.9009e+06	900906	1.14708e+06		22.0013	24.433	22.27	25.77	23.6281	21.8706	22.4037		22	24.43	22.27	25.77	23.63	21.87	22.4		22.4037	0.686765	-0.5175
643714839	Athe_0451	10.9756	3	3	13	YP_002572356 Athe_0451 hypothetical protein [Anaerocellum thermophilum Z-1320, DSM 6725]	1.14435e+06	1.46491e+06	2.19864e+06	1.05683e+06	1.40965e+06	1.44908e+06	3.56219e+06		21.7626	22.1425	22.9132	22.1383	22.5953	22.4141	23.9868		21.76	22.14	22.91	22.14	22.6	22.41	23.99		22.4141	0.403298	-0.515
643716723	Athe_2359	62.5806	8	11	84	YP_002574202 Athe_2359 4Fe-4S ferredoxin iron-sulfur binding domain protein [Anaerocellum thermophilum Z-1320, DSM 6725]	4.08831e+07	2.65077e+07	3.71153e+07	4.41079e+07	5.04085e+07	3.66653e+07	4.35277e+07		27.3699	26.3517	26.9864	27.4153	27.6838	27.0772	27.4935		27.37	26.35	26.99	27.42	27.68	27.08	27.49		27.3699	0.136137	-0.514166
643716724	Athe_2360	66.3347	28	51	561	YP_002574203 Athe_2360 Glutamate synthase (NADPH) [Anaerocellum thermophilum Z-1320, DSM 6725]	8.83571e+08	1.1879e+09	1.36663e+09	1.61342e+09	1.66224e+09	1.7713e+09	1.66024e+09		32.0009	31.8763	32.3447	32.6263	32.5608	32.5488	32.5956		32	31.88	32.34	32.63	32.56	32.55	32.6		32.5488	0.00728015	-0.511667
643715252	Athe_0878	28.8809	5	5	57	YP_002572761 Athe_0878 Prephenate dehydratase [Anaerocellum thermophilum Z-1320, DSM 6725]	7.93581e+06	1.22205e+07	8.06369e+06	9654685	1.09651e+07	1.15225e+07	1.11379e+07		24.9012	25.2253	24.7081	25.2591	25.5601	25.4268	25.58		24.9	25.23	24.71	25.26	25.56	25.43	25.58		25.2591	0.0211625	-0.510834
643715887	Athe_1518	12.9412	2	2	9	YP_002573389 Athe_1518 nitroreductase [Anaerocellum thermophilum Z-1320, DSM 6725]	1.53833e+06	3284131	1238201	1.04898e+06	2.71922e+06	4.85187e+06	1.41191e+06		22.4845	23.3178	22.0686	22.1857	23.5299	24.0974	22.6893		22.48	23.32	22.07	22.19	23.53	24.1	22.69		22.6893	0.432307	-0.504168
643714738	Athe_0352	20.4167	5	5	32	YP_002572261 Athe_0352 hypothetical protein [Anaerocellum thermophilum Z-1320, DSM 6725]	8648106	1.64133e+07	1.4663e+07	13573143	1.39255e+07	1.78424e+07	1.50075e+07		25.0231	25.6549	25.6357	25.7736	25.8956	26.0913	26.0019		25.02	25.65	25.64	25.77	25.9	26.09	26		25.7736	0.0472672	-0.503334
643714984	Athe_0601	7.88177	2	3	12	YP_002572500 Athe_0601 major facilitator superfamily MFS_1 [Anaerocellum thermophilum Z-1320, DSM 6725]	376433	3.2326e+06	1.19842e+06	1.58193e+06	586327	790653	2.04402e+06		19.9467	23.2955	22.0202	22.7201	21.4605	21.648	23.2068		19.95	23.3	22.02	22.72	21.46	21.65	23.21		22.0202	0.621221	-0.503332
643715015	Athe_0634	52.7027	5	7	112	YP_002572531 Athe_0634 CMP/dCMP deaminase zinc-binding [Anaerocellum thermophilum Z-1320, DSM 6725]	1.62256e+07	2.29379e+07	2.32414e+07	2.86875e+07	2.07218e+07	3.12578e+07	2.0445e+07		25.9527	26.1397	26.3136	26.8012	26.44	26.8696	26.4326		25.95	26.14	26.31	26.8	26.44	26.87	26.43		26.4326	0.0274633	-0.501667
643716725	Athe_2361	64.011	26	36	391	YP_002574204 Athe_2361 glutamine amidotransferase class-II [Anaerocellum thermophilum Z-1320, DSM 6725]	5.0732e+08	6.12505e+08	6.77172e+08	8.51557e+08	1.06816e+09	832961614	6.699e+08		31.1457	30.913	31.3169	31.7214	31.9539	31.5153	31.3245		31.15	30.91	31.32	31.72	31.95	31.52	31.32		31.3245	0.0448084	-0.500834
643715835	Athe_1472	45.8537	10	13	83	YP_002573343 Athe_1472 phosphoribosyl-ATP diphosphatase [Anaerocellum thermophilum Z-1320, DSM 6725]	1.72055e+08	2.46079e+08	2.22783e+08	5.0289e+08	164968799	1.74988e+08	4.29134e+08		29.5001	29.5872	29.6774	30.9564	29.3483	29.349	30.6999		29.5	29.59	29.68	30.96	29.35	29.35	30.7		29.5872	0.372995	-0.5
643715872	Athe_1509	48.6486	9	13	116	YP_002573380 Athe_1509 heat shock protein Hsp20 [Anaerocellum thermophilum Z-1320, DSM 6725]	8.56704e+07	1.42856e+08	1.2021e+08	1.39811e+08	1.79806e+08	1.43716e+08	1.39346e+08		28.454	28.7995	28.7284	29.0589	29.4338	29.0203	29.121		28.45	28.8	28.73	29.06	29.43	29.02	29.12		29.0203	0.0171896	-0.4975
643714643	Athe_0243	49.5146	7	9	58	YP_002572166 Athe_0243 TrkA-N domain protein [Anaerocellum thermophilum Z-1320, DSM 6725]	3.20427e+07	3.61909e+07	4.0573e+07	4.52587e+07	3.99266e+07	3.97379e+07	56422365		26.9987	26.8046	27.1247	27.4573	27.3576	27.1871	27.8573		27	26.8	27.12	27.46	27.36	27.19	27.86		27.1871	0.0446697	-0.494167
643714787	Athe_0398	15.6291	7	8	23	YP_002572305 Athe_0398 Kojibiose phosphorylase [Anaerocellum thermophilum Z-1320, DSM 6725]	2.77281e+06	6.74165e+06	7.24539e+06	6.21102e+06	1.01372e+07	1.99019e+06	1.08436e+07		23.4129	24.3636	24.5423	24.5874	25.4355	22.8153	25.5416		23.41	24.36	24.54	24.59	25.44	22.82	25.54		24.5423	0.564128	-0.494167
643716704	Athe_2340	38.5593	13	17	118	YP_002574183 Athe_2340 carboxyl-terminal protease [Anaerocellum thermophilum Z-1320, DSM 6725]	5.9942e+07	8.28445e+07	5.38629e+07	9.38873e+07	9.21926e+07	8.36985e+07	71668558		27.9503	28.006	27.575	28.4637	28.4916	28.2213	28.1936		27.95	28.01	27.58	28.46	28.49	28.22	28.19		28.1936	0.0196082	-0.493333
643716154	Athe_1777	62.2222	6	6	30	YP_002573643 Athe_1777 cytidine deaminase [Anaerocellum thermophilum Z-1320, DSM 6725]	2.04216e+06	1.90729e+07	2.59568e+06	5.26776e+06	3.59818e+06	5.62206e+06	8.21243e+06		22.8825	25.8762	23.0285	24.3229	23.8904	24.3192	25.1575		22.88	25.88	23.03	24.32	23.89	24.32	25.16		24.3192	0.59786	-0.4925
643715197	Athe_0819	37.751	7	7	72	YP_002572707 Athe_0819 5-carboxymethyl-2-hydroxymuconate Delta-isomerase [Anaerocellum thermophilum Z-1320, DSM 6725]	31285681	33712961	2.62722e+07	3.5686e+07	35843075	4.23542e+07	36719953		26.9575	26.7007	26.479	27.101	27.1815	27.2808	27.2553		26.96	26.7	26.48	27.1	27.18	27.28	27.26		27.101	0.0113334	-0.491667
643716085	Athe_1709	64.3068	14	21	197	YP_002573576 Athe_1709 pyruvate/ketoisovalerate oxidoreductase, gamma subunit [Anaerocellum thermophilum Z-1320, DSM 6725]	1.01329e+08	1.43617e+08	1.59236e+08	1.8047e+08	1.4074e+08	1.68636e+08	2.08211e+08		28.7014	28.8096	29.15	29.4418	29.0992	29.284	29.6857		28.7	28.81	29.15	29.44	29.1	29.28	29.69		29.15	0.0464334	-0.490834
643716244	Athe_1872	9.57447	2	2	9	YP_002573733 Athe_1872 hypothetical protein [Anaerocellum thermophilum Z-1320, DSM 6725]	1.34778e+06	9.46634e+06	5910694	3328615	3.73042e+06	6393907	7.84937e+06		22.3178	24.8574	24.2377	23.6529	23.9396	24.5078	25.0947		22.32	24.86	24.24	23.65	23.94	24.51	25.09		24.2377	0.537909	-0.490833
643716332	Athe_1960	48.2085	12	12	81	YP_002573820 Athe_1960 homoserine kinase [Anaerocellum thermophilum Z-1320, DSM 6725]	44542796	4.73676e+07	4.78681e+07	79897846	5.7821e+07	5.21315e+07	5.21282e+07		27.5307	27.196	27.3793	28.2438	27.8703	27.5689	27.7462		27.53	27.2	27.38	28.24	27.87	27.57	27.75		27.5689	0.0467264	-0.4875
643715687	Athe_1322	47.3684	7	9	43	YP_002573195 Athe_1322 Phosphoglycerate mutase [Anaerocellum thermophilum Z-1320, DSM 6725]	1.10577e+07	1.73936e+07	4.89409e+06	7.37489e+06	8.97112e+06	2.69706e+07	9.28327e+06		25.4032	25.7408	23.9657	24.834	25.2547	26.6758	25.3291		25.4	25.74	23.97	24.83	25.25	26.68	25.33		25.3291	0.492592	-0.485834
643715150	Athe_0772	8.62309	4	4	25	YP_002572660 Athe_0772 stage V sporulation protein D [Anaerocellum thermophilum Z-1320, DSM 6725]	8.35391e+06	1.49213e+07	1.70106e+07	1.60701e+07	1.78177e+07	1.80231e+07	9.76106e+06		24.97	25.5156	25.8513	26.0146	26.242	26.0833	25.3998		24.97	25.52	25.85	26.01	26.24	26.08	25.4		25.8513	0.1729	-0.485833
643715466	Athe_1100	42.9864	10	11	64	YP_002572974 Athe_1100 hypothetical protein [Anaerocellum thermophilum Z-1320, DSM 6725]	2.30355e+07	56662446	68635308	4.92793e+07	5.61301e+07	8.03556e+07	45328849		26.5023	27.4562	27.933	27.5787	27.8344	28.1731	27.5503		26.5	27.46	27.93	27.58	27.83	28.17	27.55		27.5787	0.269057	-0.485833
643715886	Athe_1517	47.6923	6	9	33	YP_002573388 Athe_1517 protein of unknown function UPF0047 [Anaerocellum thermophilum Z-1320, DSM 6725]	2.85491e+07	7.43408e+07	8.5405e+07	4.70843e+07	7.35221e+07	9.73063e+07	8.48878e+07		26.8471	27.8487	28.238	27.4893	28.1761	28.4307	28.4303		26.85	27.85	28.24	27.49	28.18	28.43	28.43		28.1761	0.31459	-0.485833
643715472	Athe_1106	23.1579	3	3	20	YP_002572980 Athe_1106 hypothetical protein [Anaerocellum thermophilum Z-1320, DSM 6725]	2.94937e+06	8466664	6.98771e+06	623344	2.89689e+06	39362886	2.44584e+07		23.4911	24.6954	24.4852	21.2878	23.6657	27.1855	26.6892		23.49	24.7	24.49	21.29	23.67	27.19	26.69		24.4852	0.782908	-0.483334
643715026	Athe_0645	41.7857	9	9	52	YP_002572542 Athe_0645 oxidoreductase FAD/NAD(P)-binding domain protein [Anaerocellum thermophilum Z-1320, DSM 6725]	1.06762e+07	1.52747e+07	1.68067e+07	1.37223e+07	16502757	1.49888e+07	2.1042e+07		25.3489	25.554	25.8341	25.779	26.1286	25.8552	26.4732		25.35	25.55	25.83	25.78	26.13	25.86	26.47		25.8341	0.0774914	-0.483333
643715494	Athe_1128	38.539	10	12	115	YP_002573002 Athe_1128 aminotransferase class I and II [Anaerocellum thermophilum Z-1320, DSM 6725]	2.57005e+07	4.16904e+07	2.8108e+07	3.95214e+07	4.26607e+07	3.16016e+07	3.99363e+07		26.6562	27.01	26.5779	27.2505	27.4401	26.8688	27.3725		26.66	27.01	26.58	27.25	27.44	26.87	27.37		27.01	0.0490431	-0.482501
643716865	Athe_2502	25.8258	8	8	23	YP_002574343 Athe_2502 transcriptional regulator, XRE family [Anaerocellum thermophilum Z-1320, DSM 6725]	2411167	4.37873e+06	1.01001e+07	1.25034e+07	1.21249e+07	2.02603e+06	3.27625e+06		23.2089	23.7378	25.0359	25.5559	25.6091	22.8714	23.8721		23.21	23.74	25.04	25.56	25.61	22.87	23.87		23.8721	0.621804	-0.480834
643717102	Athe_2746	35.2518	8	9	34	YP_002574571 Athe_2746 hydro-lyase, Fe-S type, tartrate/fumarate subfamily, alpha subunit [Anaerocellum thermophilum Z-1320, DSM 6725]	6.40229e+06	1.52991e+07	1.37683e+07	9.74326e+06	1.82568e+07	7.32944e+06	2.0191e+07		24.5698	25.554	25.5391	25.2957	26.2723	24.8054	26.4188		24.57	25.55	25.54	25.3	26.27	24.81	26.42		25.5391	0.408576	-0.48
643715521	Athe_1155	62.3762	18	29	330	YP_002573029 Athe_1155 malonyl CoA-acyl carrier protein transacylase [Anaerocellum thermophilum Z-1320, DSM 6725]	3.49631e+08	5.33201e+08	3.71815e+08	5.17618e+08	6.07904e+08	6.52075e+08	4.80399e+08		30.5725	30.71	30.4429	31.0011	31.173	31.1839	30.8573		30.57	30.71	30.44	31	31.17	31.18	30.86		30.8573	0.00770136	-0.479167
643715028	Athe_0647	60.5469	13	21	150	YP_002572544 Athe_0647 MazG family protein [Anaerocellum thermophilum Z-1320, DSM 6725]	1.38787e+08	3.29691e+08	2.81204e+08	2.62265e+08	3.18894e+08	3.56043e+08	3.08501e+08		29.1716	30.0138	30.0267	30.0008	30.2747	30.3487	30.2402		29.17	30.01	30.03	30	30.27	30.35	30.24		30.0267	0.117605	-0.478333
643716001	Athe_1632	22.0721	3	3	8	YP_002573499 Athe_1632 Lytic transglycosylase catalytic [Anaerocellum thermophilum Z-1320, DSM 6725]	0	766246	662289	0	1.97929e+06	449955	524361			21.2058	21.0432		23.1742	21.0475	21.3025		20.8792	21.21	21.04	20.5637	23.17	21.05	21.3		21.2058	0.51347	-0.477847
contam_gi|136429|sp|P00761|TRYP_PIG		12.1212	2	2	32	Trypsin precursor MW: 24409.68 pI: 7.00	1.87203e+06	4.97156e+06	2.1739e+06	2.58466e+06	4.73995e+06	1.64226e+06	5316488		22.8193	23.9213	22.8622	23.3318	24.2693	22.5552	24.5496		22.82	23.92	22.86	23.33	24.27	22.56	24.55		23.3318	0.473793	-0.4775
643715122	Athe_0749	47.9245	9	15	159	YP_002572637 Athe_0749 dihydropteroate synthase DHPS [Anaerocellum thermophilum Z-1320, DSM 6725]	1.14737e+08	1.9461e+08	1.80402e+08	2.61552e+08	2.05934e+08	1.62007e+08	2.09714e+08		28.8968	29.2499	29.3447	29.9914	29.649	29.222	29.6991		28.9	29.25	29.34	29.99	29.65	29.22	29.7		29.3447	0.0813496	-0.476667
643716342	Athe_1970	38.7283	12	16	94	YP_002573830 Athe_1970 Radical SAM domain protein [Anaerocellum thermophilum Z-1320, DSM 6725]	3.23061e+07	4.48827e+07	3.27086e+07	3.88467e+07	8.49204e+07	4.67873e+07	2.64778e+07		27.0317	27.1174	26.8054	27.2213	28.4138	27.4227	26.7991		27.03	27.12	26.81	27.22	28.41	27.42	26.8		27.1174	0.2993	-0.475833
643716727	Athe_2363	22.5989	16	16	73	YP_002574206 Athe_2363 calcium-translocating P-type ATPase, PMCA-type [Anaerocellum thermophilum Z-1320, DSM 6725]	1.79914e+07	2.27164e+07	2.43829e+07	2.91126e+07	2.70566e+07	2.0851e+07	2.6989e+07		26.112	26.1269	26.3863	26.8131	26.7981	26.3022	26.8253		26.11	26.13	26.39	26.81	26.8	26.3	26.83		26.3863	0.0380511	-0.475
643715006	Athe_0625	43.1325	18	25	367	YP_002572522 Athe_0625 protein-export membrane protein SecD [Anaerocellum thermophilum Z-1320, DSM 6725]	4.56037e+08	5.71235e+08	5.39258e+08	8.34794e+08	5.42159e+08	7.71619e+08	7.49696e+08		30.9815	30.81	30.9849	31.6926	31.0082	31.4073	31.4825		30.98	30.81	30.98	31.69	31.01	31.41	31.48		31.0082	0.0421547	-0.474167
643714624	Athe_0223	39.6296	16	17	137	YP_002572147 Athe_0223 NAD+ synthetase [Anaerocellum thermophilum Z-1320, DSM 6725]	4.49533e+07	8.46451e+07	5.18578e+07	6.25602e+07	3.78261e+07	7.9371e+07	1.69611e+08		27.5355	28.0373	27.5197	27.8869	27.2451	28.1547	29.4031		27.54	28.04	27.52	27.89	27.25	28.15	29.4		27.8869	0.431104	-0.472499
643715681	Athe_1316	46.3035	17	25	231	YP_002573189 Athe_1316 carboxyl transferase [Anaerocellum thermophilum Z-1320, DSM 6725]	2.11555e+08	2.79143e+08	2.5199e+08	3.32364e+08	3.73945e+08	2.8584e+08	3.12424e+08		29.8137	29.77	29.862	30.3456	30.4984	30.0412	30.2538		29.81	29.77	29.86	30.35	30.5	30.04	30.25		30.0412	0.00974301	-0.471667
643716161	Athe_1784	9.70464	2	2	5	YP_002573650 Athe_1784 CobB/CobQ domain protein glutamine amidotransferase [Anaerocellum thermophilum Z-1320, DSM 6725]	0	1.74934e+06	2696599	1.14285e+06	1.73528e+06	2.39835e+06	0			22.4056	23.2165	22.3127	22.9195	23.1169			19.6144	22.41	23.22	22.31	22.92	23.12	20.5268		22.9195	0.699002	-0.471064
643714898	Athe_0516	32.5424	7	8	52	YP_002572415 Athe_0516 PSP1 domain protein [Anaerocellum thermophilum Z-1320, DSM 6725]	2.19247e+07	1.51798e+07	1.08819e+07	2.32275e+07	1.9417e+07	1.88175e+07	11872729		26.4196	25.5445	25.1771	26.5341	26.3608	26.1595	25.6775		26.42	25.54	25.18	26.53	26.36	26.16	25.68		26.1595	0.268632	-0.469167
643716564	Athe_2196	27.0073	3	3	16	YP_002574044 Athe_2196 GCN5-related N-acetyltransferase [Anaerocellum thermophilum Z-1320, DSM 6725]	6.34705e+06	7628959	1.03173e+06	5.416e+06	1.24987e+06	9905920	5.37382e+06		24.6071	24.5437	21.7789	24.3476	22.4123	25.1317	24.5627		24.61	24.54	21.78	24.35	22.41	25.13	24.56		24.5437	0.672905	-0.469166
643715282	Athe_0913	24.9307	7	9	31	YP_002572791 Athe_0913 Radical SAM domain protein [Anaerocellum thermophilum Z-1320, DSM 6725]	6.7447e+06	2.55514e+07	1.82872e+07	1.72108e+07	1.52291e+07	2.12301e+07	1.44923e+07		24.6394	26.3015	25.967	26.1071	26.0201	26.3423	25.9544		24.64	26.3	25.97	26.11	26.02	26.34	25.95		26.0201	0.332042	-0.468335
643715965	Athe_1596	45.7055	27	31	191	YP_002573463 Athe_1596 ATP-dependent OLD family endonuclease [Anaerocellum thermophilum Z-1320, DSM 6725]	84240198	1.15561e+08	1.17336e+08	1.38522e+08	1.43557e+08	1.26758e+08	1.29923e+08		28.4335	28.4956	28.6887	29.0459	29.1154	28.8306	29.0273		28.43	28.5	28.69	29.05	29.12	28.83	29.03		28.8306	0.00505878	-0.4675
643715589	Athe_1224	18.2622	11	12	54	YP_002573097 Athe_1224 ATP-dependent DNA helicase RecG [Anaerocellum thermophilum Z-1320, DSM 6725]	7.46478e+06	8.9778e+06	1.44437e+07	1.12347e+07	1.16188e+07	1.01932e+07	1.23354e+07		24.8301	24.7803	25.5725	25.4906	25.6398	25.2559	25.7238		24.83	24.78	25.57	25.49	25.64	25.26	25.72		25.4906	0.11454	-0.4675
643716071	Athe_1700	40.6977	4	6	27	YP_002573567 Athe_1700 Shikimate kinase [Anaerocellum thermophilum Z-1320, DSM 6725]	4.16033e+06	1.49903e+07	1.1791e+07	9.43081e+06	13880295	9099766	9.73115e+06		23.9394	25.5253	25.2987	25.2116	25.8912	25.0568	25.3955		23.94	25.53	25.3	25.21	25.89	25.06	25.4		25.2987	0.363406	-0.466666
643716316	Athe_1944	9.65862	9	9	46	YP_002573804 Athe_1944 Fibronectin type III domain protein [Anaerocellum thermophilum Z-1320, DSM 6725]	3.52487e+06	7.79793e+06	5.90717e+06	8.61686e+06	5.85557e+06	6.18063e+06	5.44115e+06		23.7536	24.5757	24.2431	25.0342	24.5759	24.4295	24.5809		23.75	24.58	24.24	25.03	24.58	24.43	24.58		24.5757	0.126033	-0.465
643715787	Athe_1424	80.5139	29	51	605	YP_002573295 Athe_1424 ATP synthase F1, beta subunit [Anaerocellum thermophilum Z-1320, DSM 6725]	6.9036e+08	1.12473e+09	1.17035e+09	2.44584e+09	1.14469e+09	1.07631e+09	1.14864e+09		31.6211	31.7883	32.1132	33.2271	32.0383	31.8657	32.0814		31.62	31.79	32.11	33.23	32.04	31.87	32.08		32.0383	0.284295	-0.465
643715857	Athe_1494	66.5663	22	41	582	YP_002573365 Athe_1494 phosphate acetyltransferase [Anaerocellum thermophilum Z-1320, DSM 6725]	1.30319e+09	1.72771e+09	1.4449e+09	2.11331e+09	2.47222e+09	1.91136e+09	2.19492e+09		32.5909	32.4196	32.4159	33.0068	33.1156	32.6516	32.9838		32.59	32.42	32.42	33.01	33.12	32.65	32.98		32.6516	0.015602	-0.463334
643716124	Athe_1746	50	6	7	102	YP_002573613 Athe_1746 ribosomal protein S10 [Anaerocellum thermophilum Z-1320, DSM 6725]	2.12178e+08	1.62425e+08	1.57479e+08	2.50734e+08	4.10634e+08	1.33251e+08	1.97679e+08		29.8255	28.9806	29.1337	29.9273	30.627	28.9238	29.6167		29.83	28.98	29.13	29.93	30.63	28.92	29.62		29.6167	0.374338	-0.461667
643715799	Athe_1436	37.659	10	12	81	YP_002573307 Athe_1436 FAD-dependent pyridine nucleotide-disulphide oxidoreductase [Anaerocellum thermophilum Z-1320, DSM 6725]	2.9421e+07	3.67696e+07	3.22519e+07	3.89867e+07	4.14463e+07	3.96629e+07	3.8541e+07		26.8633	26.8285	26.7837	27.2306	27.3931	27.1882	27.3224		26.86	26.83	26.78	27.23	27.39	27.19	27.32		27.1882	0.000464906	-0.459166
643714733	Athe_0347	26.1224	6	7	39	YP_002572256 Athe_0347 hypothetical protein [Anaerocellum thermophilum Z-1320, DSM 6725]	8648106	1.82071e+07	17946287	13573143	1.50431e+07	1.93971e+07	1.7128e+07		25.0227	25.8061	25.932	25.7719	25.9994	26.2186	26.1854		25.02	25.81	25.93	25.77	26	26.22	26.19		25.932	0.148589	-0.458333
643714519	Athe_0111	11.8143	2	2	13	YP_002572042 Athe_0111 ABC transporter related [Anaerocellum thermophilum Z-1320, DSM 6725]	950649	1.88029e+06	1.06849e+06	876776	690488	3.73709e+06	957823		21.508	22.5096	21.8392	21.9691	21.7357	23.7759	22.1478		21.51	22.51	21.84	21.97	21.74	23.78	22.15		21.9691	0.482305	-0.456666
643715708	Athe_1343	19.685	6	6	14	YP_002573216 Athe_1343 PHP domain protein [Anaerocellum thermophilum Z-1320, DSM 6725]	1.12941e+07	6.89238e+06	1.33988e+07	1.12698e+07	9.85859e+06	3.63662e+07	4.78876e+06		25.4562	24.3956	25.4561	25.4332	25.3417	27.0755	24.4026		25.46	24.4	25.46	25.43	25.34	27.08	24.4		25.4332	0.555639	-0.455834
643715210	Athe_0832	30.4688	4	5	27	YP_002572720 Athe_0832 GCN5-related N-acetyltransferase [Anaerocellum thermophilum Z-1320, DSM 6725]	6.40263e+06	1.44733e+07	1.03859e+07	1.31806e+07	9922717	1.30479e+07	9.18343e+06		24.5728	25.4761	25.1012	25.718	25.4007	25.5926	25.3139		24.57	25.48	25.1	25.72	25.4	25.59	25.31		25.4007	0.124064	-0.455
643715421	Athe_1055	13.4426	3	3	15	YP_002572929 Athe_1055 riboflavin biosynthesis protein RibF [Anaerocellum thermophilum Z-1320, DSM 6725]	959642	4.64178e+06	4900486	1.69319e+06	4.34271e+06	4.83932e+06	2678282		21.7415	23.8215	24.0189	22.7949	24.1366	24.0657	23.589		21.74	23.82	24.02	22.79	24.14	24.07	23.59		23.8215	0.551738	-0.454167
643716511	Athe_2146	32.5	4	5	30	YP_002573994 Athe_2146 CheD [Anaerocellum thermophilum Z-1320, DSM 6725]	2980014	8.74628e+06	4.11386e+06	5.5409e+06	5.66338e+06	7.39364e+06	4.10277e+06		23.5029	24.7426	23.722	24.3888	24.5147	24.6769	24.1847		23.5	24.74	23.72	24.39	24.51	24.68	24.18		24.3888	0.243446	-0.453334
643716013	Athe_1644	59.9045	23	37	415	YP_002573511 Athe_1644 gamma-glutamyl phosphate reductase [Anaerocellum thermophilum Z-1320, DSM 6725]	6.62559e+08	1.14031e+09	9.25401e+08	8.72888e+08	1.47638e+09	1.53873e+09	1.20021e+09		31.5599	31.814	31.7681	31.7559	32.4018	32.3593	32.141		31.56	31.81	31.77	31.76	32.4	32.36	32.14		31.814	0.0587326	-0.451667
643714570	Athe_0168	41.9753	2	4	26	YP_002572093 Athe_0168 putative transcriptional regulator, CopG family [Anaerocellum thermophilum Z-1320, DSM 6725]	1.91658e+06	9777477	9.51952e+06	7.17306e+06	1.10072e+07	2.42457e+06	9.08801e+06		22.8504	24.9042	24.9519	24.7917	25.5505	23.0917	25.3001		22.85	24.9	24.95	24.79	25.55	23.09	25.3		24.9042	0.62935	-0.449166
643716020	Athe_1651	34.5238	5	6	24	YP_002573518 Athe_1651 hypothetical protein [Anaerocellum thermophilum Z-1320, DSM 6725]	30195928	20886942	2.56191e+07	1.9968e+07	6.66495e+07	1.91975e+07	3.27285e+07		26.8969	26.007	26.4586	26.2801	28.0735	26.1809	27.0937		26.9	26.01	26.46	26.28	28.07	26.18	27.09		26.4586	0.460936	-0.448334
643715755	Athe_1390	19.8171	5	5	15	YP_002573263 Athe_1390 integrase family protein [Anaerocellum thermophilum Z-1320, DSM 6725]	0	2.51329e+06	8.88777e+06	758614	1.7083e+06	9.08862e+06	1.98446e+06			22.9293	24.8995	21.7198	22.8883	24.953	23.1649		20.3674	22.93	24.9	21.72	22.89	24.95	23.16		23.0471	0.754139	-0.447546
643715798	Athe_1435	60	24	33	319	YP_002573306 Athe_1435 beta-lactamase domain protein [Anaerocellum thermophilum Z-1320, DSM 6725]	3.8129e+08	5.73179e+08	4.73394e+08	8.79465e+08	7.30184e+08	5.81748e+08	4.12513e+08		30.7041	30.8151	30.7939	31.7638	31.4284	31.0305	30.6467		30.7	30.82	30.79	31.76	31.43	31.03	30.65		30.8151	0.17929	-0.4475
643716652	Athe_2288	42.5197	10	12	91	YP_002574131 Athe_2288 tRNA methyltransferase complex GCD14 subunit [Anaerocellum thermophilum Z-1320, DSM 6725]	5.83626e+07	7.15543e+07	53135962	6.0774e+07	8.37564e+07	8.16529e+07	8.42123e+07		27.9279	27.795	27.5549	27.8432	28.3562	28.1861	28.4187		27.93	27.79	27.55	27.84	28.36	28.19	28.42		27.9279	0.0560042	-0.445834
643715248	Athe_0874	80.6283	19	29	722	YP_002572757 Athe_0874 pyruvate/ketoisovalerate oxidoreductase, gamma subunit [Anaerocellum thermophilum Z-1320, DSM 6725]	2.19097e+09	2.5458e+09	2.10321e+09	3.75671e+09	3.09519e+09	3.82965e+09	2.86455e+09		33.3879	32.983	32.9695	33.8192	33.4334	33.6226	33.3577		33.39	32.98	32.97	33.82	33.43	33.62	33.36		33.3879	0.046071	-0.444167
643715854	Athe_1491	38.7872	25	34	325	YP_002573362 Athe_1491 valyl-tRNA synthetase [Anaerocellum thermophilum Z-1320, DSM 6725]	211863804	5.30799e+08	3.21655e+08	4.73029e+08	4.17378e+08	4.29305e+08	4.04561e+08		29.8022	30.7045	30.2308	30.8659	30.6505	30.6072	30.6193		29.8	30.7	30.23	30.87	30.65	30.61	30.62		30.6193	0.110447	-0.444167
643714983	Athe_0600	18.6813	10	11	42	YP_002572499 Athe_0600 two component transcriptional regulator, AraC family [Anaerocellum thermophilum Z-1320, DSM 6725]	1.71815e+07	1.65048e+07	1.09366e+07	8.57726e+07	1.1621e+07	7.94845e+06	1.01762e+07		26.0575	25.6637	25.1827	28.36	25.633	24.8572	25.4615		26.06	25.66	25.18	28.36	25.63	24.86	25.46		25.633	0.658281	-0.444167
643715154	Athe_0776	33.0416	13	14	75	YP_002572664 Athe_0776 UDP-N-acetylmuramoylalanine/D-glutamate ligase [Anaerocellum thermophilum Z-1320, DSM 6725]	4.03084e+07	8.35077e+07	8.38821e+07	9.2341e+07	8.74387e+07	6.70495e+07	8.82165e+07		27.3728	28.0183	28.2086	28.44	28.4129	27.9077	28.4838		27.37	28.02	28.21	28.44	28.41	27.91	28.48		28.2086	0.155733	-0.443333
643716452	Athe_2085	8.13648	2	2	16	YP_002573935 Athe_2085 dihydroorotate dehydrogenase family protein [Anaerocellum thermophilum Z-1320, DSM 6725]	1.39682e+06	2.60708e+06	2.43379e+06	2.35389e+06	3.04413e+06	1.60994e+06	2.32073e+06		22.2856	22.986	23.0545	23.2555	23.6533	22.5848	23.3869		22.29	22.99	23.05	23.26	23.65	22.58	23.39		23.0545	0.247229	-0.443333
643716283	Athe_1911	37.0667	11	13	78	YP_002573772 Athe_1911 amidohydrolase [Anaerocellum thermophilum Z-1320, DSM 6725]	28486644	2.55968e+07	3.98329e+07	3.26708e+07	4.4493e+07	39622162	31451466		26.8066	26.3015	27.0902	26.9763	27.4879	27.1871	27.0413		26.81	26.3	27.09	26.98	27.49	27.19	27.04		27.0413	0.119936	-0.441667
643714603	Athe_0202	28.7062	16	16	102	YP_002572126 Athe_0202 ABC transporter related [Anaerocellum thermophilum Z-1320, DSM 6725]	2.29875e+07	2.12834e+08	4.67309e+07	9.04027e+07	174237468	8.32418e+07	2.34836e+07		26.4829	29.3781	27.3377	28.4463	29.3946	28.2304	26.6308		26.48	29.38	27.34	28.45	29.39	28.23	26.63		28.2304	0.673768	-0.441667
643714702	Athe_0312	4.51745	2	2	5	YP_002572225 Athe_0312 LmbE family protein [Anaerocellum thermophilum Z-1320, DSM 6725]	0	587110	524543	2.18876e+06	0	0	256614			20.8194	20.6491	23.3111			20.3044		20.5018	20.82	20.65	23.31	20.2631	20.5166	20.3		20.7342	0.637633	-0.440159
643716651	Athe_2287	45.5285	5	9	89	YP_002574130 Athe_2287 CBS domain containing protein [Anaerocellum thermophilum Z-1320, DSM 6725]	4.64263e+07	5.15445e+07	4.57612e+07	4.0244e+07	7.02007e+07	6.94093e+07	6.26637e+07		27.5945	27.3165	27.3151	27.2865	28.1213	27.9604	28.0057		27.59	27.32	27.32	27.29	28.12	27.96	28.01		27.5945	0.123176	-0.435
643716492	Athe_2127	28.2051	4	6	40	YP_002573975 Athe_2127 hypothetical protein [Anaerocellum thermophilum Z-1320, DSM 6725]	135261839	2.09329e+08	2.33806e+08	2.34244e+08	1.80295e+08	2.56801e+08	2.99152e+08		29.1375	29.3505	29.7453	29.8355	29.4652	29.8907	30.1941		29.14	29.35	29.75	29.84	29.47	29.89	30.19		29.7453	0.117809	-0.434167
643715397	Athe_1031	7.76256	3	3	7	YP_002572905 Athe_1031 histone deacetylase superfamily [Anaerocellum thermophilum Z-1320, DSM 6725]	748891	655291	3.43544e+06	0	941317	1.47669e+06	1498077		20.5799	20.9785	23.5659		22.1108	22.505	22.776		20.58	20.98	23.57	21.1756	22.11	22.51	22.78		22.3079	0.645485	-0.433908
643715250	Athe_0876	69.4656	23	46	1302	YP_002572759 Athe_0876 pyruvate flavodoxin/ferredoxin oxidoreductase domain protein [Anaerocellum thermophilum Z-1320, DSM 6725]	3.24534e+09	4.16075e+09	3.96327e+09	6.03617e+09	5.17508e+09	6.05777e+09	5.5202e+09		33.989	33.6937	33.903	34.4692	34.1541	34.262	34.279		33.99	33.69	33.9	34.47	34.15	34.26	34.28		34.1541	0.0106038	-0.429999
643716291	Athe_1919	27.2727	3	3	21	YP_002573780 Athe_1919 ribosomal protein S20 [Anaerocellum thermophilum Z-1320, DSM 6725]	3492674	1.51198e+06	2975304	2.12883e+06	2.92819e+06	4.2427e+06	2.5013e+06		23.7448	22.1914	23.3624	23.1162	23.6002	23.8854	23.4916		23.74	22.19	23.36	23.12	23.6	23.89	23.49		23.4916	0.368295	-0.428333
643716719	Athe_2355	7.29367	3	4	25	YP_002574198 Athe_2355 L-lactate permease-like protein [Anaerocellum thermophilum Z-1320, DSM 6725]	8721203	4.65143e+06	5.97035e+06	1.13812e+07	8.57029e+06	4.8142e+06	5.7395e+06		25.1076	23.8246	24.2935	25.4561	25.1501	24.0678	24.6561		25.11	23.82	24.29	25.46	25.15	24.07	24.66		24.6561	0.411235	-0.428332
643715335	Athe_0968	45.679	5	8	102	YP_002572844 Athe_0968 ribosomal protein S16 [Anaerocellum thermophilum Z-1320, DSM 6725]	1.64196e+08	3.04106e+08	2.39933e+08	314012899	3.42594e+08	2.87598e+08	2.30061e+08		29.4235	29.8946	29.7905	30.2575	30.3736	30.0509	29.8266		29.42	29.89	29.79	30.26	30.37	30.05	29.83		29.8946	0.0688777	-0.4275
643715168	Athe_0790	60.5081	20	24	219	YP_002572678 Athe_0790 diaminopimelate decarboxylase [Anaerocellum thermophilum Z-1320, DSM 6725]	1.28357e+08	1.29948e+08	1.35441e+08	1.51319e+08	1.72609e+08	1.7307e+08	1.61294e+08		29.0633	28.6611	28.9026	29.1736	29.3827	29.2988	29.3269		29.06	28.66	28.9	29.17	29.38	29.3	29.33		29.1736	0.0125413	-0.421667
643714895	Athe_0513	34.8624	3	3	45	YP_002572412 Athe_0513 protein of unknown function DUF970 [Anaerocellum thermophilum Z-1320, DSM 6725]	1.35836e+07	1.58233e+07	1.06195e+07	1.49807e+07	1.103e+07	1.85979e+07	1.48704e+07		25.7116	25.6007	25.1366	25.9128	25.5682	26.1547	25.9925		25.71	25.6	25.14	25.91	25.57	26.15	25.99		25.7116	0.0955463	-0.421667
643716567	Athe_2199	40.3226	3	4	25	YP_002574047 Athe_2199 ribosomal protein L28 [Anaerocellum thermophilum Z-1320, DSM 6725]	2.8596e+06	5.83032e+06	1.40614e+06	3506390	4.30626e+06	1.7942e+06	4.19065e+06		23.4646	24.153	22.2402	23.7672	24.1278	22.6868	24.2151		23.46	24.15	22.24	23.77	24.13	22.69	24.22		23.7672	0.532332	-0.419167
643715039	Athe_0658	59.2593	9	14	139	YP_002572555 Athe_0658 transcription elongation factor GreA [Anaerocellum thermophilum Z-1320, DSM 6725]	1.44776e+08	1.70448e+08	1.35958e+08	1.98976e+08	2.06137e+08	2.06168e+08	1.48148e+08		29.2504	29.0506	28.9197	29.5758	29.6316	29.5522	29.2089		29.25	29.05	28.92	29.58	29.63	29.55	29.21		29.2504	0.02936	-0.419166
643715770	Athe_1407	42.9412	12	14	79	YP_002573278 Athe_1407 transcriptional regulator, DeoR family [Anaerocellum thermophilum Z-1320, DSM 6725]	28889551	4.5457e+07	4.68939e+07	2.75648e+07	2.68027e+07	7.73644e+07	8.75041e+07		26.8534	27.1366	27.3453	26.7482	26.8015	28.11	28.4726		26.85	27.14	27.35	26.75	26.8	28.11	28.47		27.1366	0.471697	-0.419166
643714614	Athe_0213	51.8939	10	12	119	YP_002572137 Athe_0213 short-chain dehydrogenase/reductase SDR [Anaerocellum thermophilum Z-1320, DSM 6725]	58886094	1.11134e+08	7.28702e+07	9.83496e+07	7.54105e+07	1.61456e+08	7.3273e+07		27.9007	28.4316	27.9991	28.5295	28.215	29.1445	28.2245		27.9	28.43	28	28.53	28.21	29.14	28.22		28.2245	0.214041	-0.415
643716560	Athe_2194	20.979	3	4	23	YP_002574042 Athe_2194 protein of unknown function DUF86 [Anaerocellum thermophilum Z-1320, DSM 6725]	5.01098e+06	2.16268e+07	14732824	1.15794e+07	1.23535e+07	1.36991e+07	1.34115e+07		24.1896	26.0548	25.6409	25.5449	25.736	25.7014	25.8438		24.19	26.05	25.64	25.54	25.74	25.7	25.84		25.7014	0.428286	-0.411667
643715249	Athe_0875	86.8687	8	10	203	YP_002572758 Athe_0875 pyruvate ferredoxin/flavodoxin oxidoreductase, delta subunit [Anaerocellum thermophilum Z-1320, DSM 6725]	8.81854e+08	1.44413e+09	1.23114e+09	1.51484e+09	1.57201e+09	1.59621e+09	1.75551e+09		31.9971	32.1532	32.1851	32.5345	32.4828	32.407	32.6776		32	32.15	32.19	32.53	32.48	32.41	32.68		32.407	0.0042978	-0.411666
643715227	Athe_0849	19.3548	8	8	42	YP_002572737 Athe_0849 extracellular solute-binding protein family 1 [Anaerocellum thermophilum Z-1320, DSM 6725]	0	1.13912e+07	1.64037e+07	8.13405e+06	5.40043e+06	6.43152e+06	6.97768e+06			25.1268	25.788	24.9648	24.4753	24.5066	24.9301		22.016	25.13	25.79	24.96	24.48	24.51	24.93		24.9474	0.696102	-0.407996
643715649	Athe_1284	49.4311	34	49	423	YP_002573157 Athe_1284 phenylalanyl-tRNA synthetase, beta subunit [Anaerocellum thermophilum Z-1320, DSM 6725]	2.84346e+08	4.88273e+08	4.11226e+08	4.80585e+08	4.64021e+08	560559191	4.76313e+08		30.25	30.5819	30.59	30.8934	30.7979	30.9761	30.8456		30.25	30.58	30.59	30.89	30.8	30.98	30.85		30.7979	0.0111864	-0.406666
643714488	Athe_0078	49.1682	22	27	229	YP_002572011 Athe_0078 CTP synthase [Anaerocellum thermophilum Z-1320, DSM 6725]	7.55309e+07	1.38931e+08	1.37059e+08	1.47154e+08	1.43946e+08	1.37934e+08	1.29103e+08		28.264	28.7583	28.926	29.1279	29.1152	28.9529	29.0164		28.26	28.76	28.93	29.13	29.12	28.95	29.02		28.9529	0.0693688	-0.405
643715627	Athe_1262	15.9789	13	13	34	YP_002573135 Athe_1262 DNA polymerase III, alpha subunit [Anaerocellum thermophilum Z-1320, DSM 6725]	5.50999e+06	8.52296e+06	1.45439e+07	9.8026e+06	5.89956e+06	1.07104e+07	1.37164e+07		24.3916	24.7039	25.5811	25.298	24.6669	25.3378	25.8748		24.39	24.7	25.58	25.3	24.67	25.34	25.87		25.298	0.375309	-0.405
643715422	Athe_1056	36.3636	4	7	95	YP_002572930 Athe_1056 ribosomal protein S15 [Anaerocellum thermophilum Z-1320, DSM 6725]	8.23921e+07	1.62612e+08	1.31103e+08	1.71001e+08	1.61005e+08	112086855	1.58122e+08		28.391	28.9896	28.8625	29.3553	29.2783	28.6582	29.3005		28.39	28.99	28.86	29.36	29.28	28.66	29.3		28.9896	0.16339	-0.403334
643715782	Athe_1419	15.8019	6	6	42	YP_002573290 Athe_1419 processing peptidase [Anaerocellum thermophilum Z-1320, DSM 6725]	5.9956e+06	1.45853e+07	1.2696e+07	8.1122e+06	1.00797e+07	1.58612e+07	1.25374e+07		24.4772	25.486	25.4102	25.005	25.442	25.9163	25.7464		24.48	25.49	25.41	25.01	25.44	25.92	25.75		25.442	0.313193	-0.403334
643716210	Athe_1833	29.4643	8	8	22	YP_002573699 Athe_1833 metalloendopeptidase, glycoprotease family [Anaerocellum thermophilum Z-1320, DSM 6725]	761875	1.2323e+08	9.92709e+07	2.25979e+06	1.40027e+08	9.33857e+06	9.78264e+07		21.3072	28.5807	28.4473	23.202	29.0706	25.1577	28.6285		21.31	28.58	28.45	23.2	29.07	25.16	28.63		28.4473	0.883764	-0.401666
643714587	Athe_0185	8.90208	2	2	14	YP_002572110 Athe_0185 Endo-1,4-beta-xylanase [Anaerocellum thermophilum Z-1320, DSM 6725]	497194	2.25653e+06	2.3786e+06	2.46152e+06	576888	968852	1914145		20.3438	22.7769	23.0285	23.3303	21.4449	21.9227	23.1145		20.34	22.78	23.03	23.33	21.44	21.92	23.11		22.7769	0.674986	-0.4
643715300	Athe_0931	7.38095	2	2	5	YP_002572809 Athe_0931 FAD-dependent pyridine nucleotide-disulphide oxidoreductase [Anaerocellum thermophilum Z-1320, DSM 6725]	920671	523964	443547	393825	0	462746	0		20.8881	20.6545	20.3678	20.9644		21.099			20.89	20.65	20.37	20.96	21.2474	21.1	20.8333		20.8881	0.0596171	-0.398487
643716653	Athe_2289	28.8288	7	8	49	YP_002574132 Athe_2289 hypothetical protein [Anaerocellum thermophilum Z-1320, DSM 6725]	1.26143e+07	2.07426e+07	1.11728e+07	2.55364e+07	9.58156e+06	1.68988e+07	1.4445e+07		25.5848	25.993	25.2335	26.6623	25.3712	26.0139	25.9447		25.58	25.99	25.23	26.66	25.37	26.01	25.94		25.9447	0.325409	-0.395001
643716427	Athe_2060	55.3191	13	24	262	YP_002573910 Athe_2060 Transketolase domain protein [Anaerocellum thermophilum Z-1320, DSM 6725]	3.16164e+08	2.7212e+08	3.4668e+08	4.15182e+08	4.45171e+08	3.96431e+08	3.26316e+08		30.4182	29.7331	30.3383	30.6711	30.7419	30.4977	30.3153		30.42	29.73	30.34	30.67	30.74	30.5	30.32		30.4182	0.12409	-0.394167
643716003	Athe_1634	57.4586	19	26	147	YP_002573501 Athe_1634 GTP-binding protein YchF [Anaerocellum thermophilum Z-1320, DSM 6725]	1.05573e+08	1.64323e+08	2.08454e+08	1.92913e+08	2.47852e+08	2.01471e+08	1.34289e+08		28.7737	28.9984	29.5569	29.5271	29.8959	29.5076	29.0697		28.77	29	29.56	29.53	29.9	29.51	29.07		29.5076	0.221093	-0.3925
644730611		7.74194	2	2	4	Athe_0489 [Anaerocellum thermophilum Z-1320, DSM 6725]	0	6546090	8195308	4.9631e+06	0	6147075	8884334			24.3221	24.7215	24.2375		24.4616	25.2674		19.67	24.32	24.72	24.24	19.2132	24.46	25.27		24.4616	0.8605	-0.392451
643714834	Athe_0447	23.133	10	11	61	YP_002572352 Athe_0447 diguanylate cyclase/phosphodiesterase [Anaerocellum thermophilum Z-1320, DSM 6725]	2.1885e+07	2.90462e+07	3.19048e+07	28165513	2.9777e+07	3.11022e+07	3.53764e+07		26.4037	26.4826	26.7635	26.7646	26.9245	26.849	27.2048		26.4	26.48	26.76	26.76	26.92	26.85	27.2		26.7646	0.0446466	-0.385834
643716743	Athe_2380	16.1074	5	6	30	YP_002574222 Athe_2380 Galacturan 1,4-alpha-galacturonidase [Anaerocellum thermophilum Z-1320, DSM 6725]	1101779	4.07549e+06	2.46382e+06	2.80838e+06	2.05031e+06	2.52566e+06	2.03906e+06		21.9516	23.6347	23.0511	23.5085	23.1292	23.1988	23.2068		21.95	23.63	23.05	23.51	23.13	23.2	23.21		23.1988	0.404676	-0.385833
643716475	Athe_2109	52.4324	9	9	54	YP_002573958 Athe_2109 metal dependent phosphohydrolase [Anaerocellum thermophilum Z-1320, DSM 6725]	2.16497e+07	2.48581e+07	2.52578e+07	1.37957e+07	1.40281e+07	1.08105e+08	2.46113e+07		26.3855	26.2612	26.434	25.7864	25.8988	28.5967	26.6949		26.39	26.26	26.43	25.79	25.9	28.6	26.69		26.3855	0.638424	-0.385
643717112	Athe_2756	55.8824	10	10	60	YP_002574581 Athe_2756 methyltransferase GidB [Anaerocellum thermophilum Z-1320, DSM 6725]	4.3634e+07	3.24801e+07	5.84667e+07	6.23681e+07	5.36896e+07	3.30702e+07	6.39977e+07		27.4903	26.648	27.668	27.8923	27.7601	26.931	28.0344		27.49	26.65	27.67	27.89	27.76	26.93	28.03		27.668	0.375349	-0.3825
643715045	Athe_0664	72.6962	17	19	153	YP_002572561 Athe_0664 branched-chain amino acid aminotransferase [Anaerocellum thermophilum Z-1320, DSM 6725]	3.18174e+08	5.38826e+08	3.10557e+08	4.6008e+08	6.8265e+08	4.55582e+08	3.59404e+08		30.4248	30.7262	30.1796	30.8229	31.3377	30.6942	30.4504		30.42	30.73	30.18	30.82	31.34	30.69	30.45		30.6942	0.200973	-0.381667
643715368	Athe_1003	58.1395	5	7	59	YP_002572877 Athe_1003 exodeoxyribonuclease VII, small subunit [Anaerocellum thermophilum Z-1320, DSM 6725]	1.62064e+07	3.62458e+07	4.15152e+07	27874699	3.39935e+07	4.9456e+07	2.45678e+07		25.9424	26.8046	27.1575	26.7557	27.1126	27.5021	26.6949		25.94	26.8	27.16	26.76	27.11	27.5	26.69		26.8046	0.354637	-0.381667
643716439	Athe_2072	6.99588	3	4	9	YP_002573922 Athe_2072 Alpha-L-fucosidase [Anaerocellum thermophilum Z-1320, DSM 6725]	820419	1.7705e+06	2.07959e+06	1.28956e+06	803591	833054	4.32612e+06		21.2096	22.4221	22.8316	22.3949	21.8309	21.6584	24.2612		21.21	22.42	22.83	22.39	21.83	21.66	24.26		22.3949	0.658855	-0.381667
643716444	Athe_2077	17.8423	3	5	36	YP_002573927 Athe_2077 lipolytic protein G-D-S-L family [Anaerocellum thermophilum Z-1320, DSM 6725]	5.15679e+07	7.64252e+07	16805741	5.16762e+07	4.72959e+07	49733912	3.99735e+07		27.7429	27.8892	25.8202	27.6453	27.589	27.5041	27.376		27.74	27.89	25.82	27.65	27.59	27.5	27.38		27.589	0.528858	-0.38
643714913	Athe_0531	21.6606	12	14	105	YP_002572430 Athe_0531 AAA ATPase [Anaerocellum thermophilum Z-1320, DSM 6725]	6.32567e+07	4.75587e+07	3.95943e+07	7.1575e+07	5.76706e+07	5.17365e+07	5.45774e+07		28.0682	27.2022	27.0921	28.0906	27.8656	27.5574	27.8119		28.07	27.2	27.09	28.09	27.87	27.56	27.81		27.8119	0.247397	-0.379166
643716033	Athe_1664	32.381	8	11	106	YP_002573531 Athe_1664 flagellin domain protein [Anaerocellum thermophilum Z-1320, DSM 6725]	2.89285e+07	1.02518e+08	1.0427e+08	1.15692e+08	1.01701e+08	4.42083e+07	8.25903e+07		26.8655	28.323	28.5177	28.769	28.6271	27.3296	28.3919		26.87	28.32	28.52	28.77	28.63	27.33	28.39		28.3919	0.545744	-0.376666
643716481	Athe_2116	40.9292	16	19	127	YP_002573964 Athe_2116 protein of unknown function DUF711 [Anaerocellum thermophilum Z-1320, DSM 6725]	7.44359e+07	1.01631e+08	1.14706e+08	1.02101e+08	1.22601e+08	1.58788e+08	9.05444e+07		28.2523	28.3089	28.6644	28.5843	28.8875	29.1377	28.5198		28.25	28.31	28.66	28.58	28.89	29.14	28.52		28.5843	0.120879	-0.375833
643715781	Athe_1418	51.0204	6	8	75	YP_002573289 Athe_1418 deoxyuridine 5'-triphosphate nucleotidohydrolase Dut [Anaerocellum thermophilum Z-1320, DSM 6725]	7.6097e+07	9.22832e+07	8.34033e+07	1.34481e+08	1.38212e+08	8.48191e+07	6.76171e+07		28.2902	28.1637	28.1985	28.9749	29.0485	28.2399	28.1111		28.29	28.16	28.2	28.97	29.05	28.24	28.11		28.2399	0.250686	-0.375833
643715142	Athe_0764	47.3684	6	7	49	YP_002572652 Athe_0764 nucleotidyltransferase substrate binding protein, HI0074 family [Anaerocellum thermophilum Z-1320, DSM 6725]	1.92603e+07	4.15468e+07	37235456	4.40759e+07	5.95947e+07	3.98828e+07	1.42905e+07		26.2084	27.003	26.9966	27.4137	27.8974	27.2134	25.9349		26.21	27	27	27.41	27.9	27.21	25.93		27.003	0.520084	-0.375833
643714805	Athe_0418	29.8913	4	4	28	YP_002572323 Athe_0418 Rubrerythrin [Anaerocellum thermophilum Z-1320, DSM 6725]	6.21971e+06	7.85486e+06	7.70413e+06	4.31673e+06	1.01678e+07	7.6886e+06	1.10372e+07		24.5748	24.585	24.628	24.0458	25.4507	24.8147	25.5673		24.57	24.59	24.63	24.05	25.45	24.81	25.57		24.628	0.407796	-0.373333
643716504	Athe_2139	11.3475	3	3	5	YP_002573987 Athe_2139 transcriptional regulator, AraC family [Anaerocellum thermophilum Z-1320, DSM 6725]	0	0	876348	1.79393e+06	249861	529990	257375				21.4916	23.0385	20.5572	21.346	20.3044		20.5217	20.8059	21.49	23.04	20.56	21.35	20.3		21.346	0.647994	-0.373318
643715043	Athe_0662	55.4859	14	17	141	YP_002572559 Athe_0662 CoA-substrate-specific enzyme activase [Anaerocellum thermophilum Z-1320, DSM 6725]	73344303	66794726	1.03983e+08	1.07156e+08	9.3655e+07	8.96406e+07	1.00441e+08		28.2613	27.6942	28.5257	28.6548	28.5069	28.3142	28.6597		28.26	27.69	28.53	28.65	28.51	28.31	28.66		28.5069	0.164121	-0.372499
643716191	Athe_1814	36.8201	7	11	77	YP_002573680 Athe_1814 uridylate kinase [Anaerocellum thermophilum Z-1320, DSM 6725]	3.95844e+07	8.36137e+07	7.65206e+07	8.46658e+07	8.62734e+07	6.8588e+07	6.65356e+07		27.3464	28.02	28.0753	28.3167	28.4029	27.9429	28.0881		27.35	28.02	28.08	28.32	28.4	27.94	28.09		28.0753	0.171069	-0.370833
643716288	Athe_1916	9.53846	2	3	24	YP_002573777 Athe_1916 binding-protein-dependent transport systems inner membrane component [Anaerocellum thermophilum Z-1320, DSM 6725]	5076226	6.98239e+06	6.88822e+06	1.04651e+07	6.70073e+06	7159005	4531958		24.2913	24.4144	24.4677	25.318	24.7605	24.6352	24.3244		24.29	24.41	24.47	25.32	24.76	24.64	24.32		24.4677	0.199892	-0.37
643716247	Athe_1875	48.75	13	16	109	YP_002573736 Athe_1875 Tfp pilus assembly protein ATPase PilM-like protein [Anaerocellum thermophilum Z-1320, DSM 6725]	1.0853e+08	2.09172e+08	1.98603e+08	1.66908e+08	2.41221e+08	1.26651e+08	3.10759e+08		28.8143	29.3505	29.5	29.3448	29.8791	28.8877	30.2493		28.81	29.35	29.5	29.34	29.88	28.89	30.25		29.3505	0.391623	-0.37
643716705	Athe_2341	14.876	5	5	30	YP_002574184 Athe_2341 S-layer domain protein [Anaerocellum thermophilum Z-1320, DSM 6725]	4.84475e+06	1.50111e+07	6.67004e+06	9.34589e+06	8.29531e+06	1.04847e+07	6.3034e+06		24.1603	25.5253	24.4294	25.1672	25.1119	25.232	24.7865		24.16	25.53	24.43	25.17	25.11	25.23	24.79		25.1119	0.364327	-0.368333
643716451	Athe_2084	25.9567	9	9	44	YP_002573934 Athe_2084 fumarate reductase/succinate dehydrogenase flavoprotein domain protein [Anaerocellum thermophilum Z-1320, DSM 6725]	8.2757e+06	2.05546e+07	1.22359e+07	1.61198e+07	1.53058e+07	8.19864e+06	1.75068e+07		24.9552	25.986	25.3615	26.0105	26.0264	24.9609	26.2178		24.96	25.99	25.36	26.01	26.03	24.96	26.22		25.986	0.42151	-0.368333
643715817	Athe_1454	54.5232	15	21	169	YP_002573325 Athe_1454 2-alkenal reductase [Anaerocellum thermophilum Z-1320, DSM 6725]	2.45826e+08	3.48414e+08	2.74735e+08	3.26656e+08	3.78871e+08	3.90126e+08	3.24455e+08		30.0341	30.0909	29.9953	30.3243	30.5172	30.4763	30.3066		30.03	30.09	30	30.32	30.52	30.48	30.31		30.3066	0.00287404	-0.3675
643715351	Athe_0986	28.6517	8	10	96	YP_002572860 Athe_0986 recA protein [Anaerocellum thermophilum Z-1320, DSM 6725]	6.70965e+07	1.13542e+08	86882338	9.41611e+07	1.00295e+08	1.15746e+08	1.09619e+08		28.0936	28.4704	28.2542	28.4718	28.5978	28.6859	28.7932		28.09	28.47	28.25	28.47	28.6	28.69	28.79		28.4718	0.0299581	-0.3675
643716113	Athe_1735	45.9016	8	10	127	YP_002573602 Athe_1735 ribosomal protein L14 [Anaerocellum thermophilum Z-1320, DSM 6725]	2.25807e+08	1.66933e+08	1.92495e+08	2.77043e+08	2.70234e+08	1.81376e+08	2.28794e+08		29.9215	29.0248	29.4365	30.0747	30.0349	29.3889	29.8205		29.92	29.02	29.44	30.07	30.03	29.39	29.82		29.8205	0.253854	-0.3675
643716483	Athe_2118	57.9805	15	18	106	YP_002573966 Athe_2118 PfkB domain protein [Anaerocellum thermophilum Z-1320, DSM 6725]	2.43033e+07	1.82897e+07	3.46009e+07	2.62363e+07	3.83052e+07	2.1244e+07	2.86927e+07		26.5704	25.814	26.8957	26.6636	27.2751	26.3209	26.9109		26.57	25.81	26.9	26.66	27.28	26.32	26.91		26.6636	0.357395	-0.365834
643715018	Athe_0637	40.7407	7	10	87	YP_002572534 Athe_0637 peptidyl-tRNA hydrolase [Anaerocellum thermophilum Z-1320, DSM 6725]	7.62873e+07	8.33841e+07	5.99131e+07	8.62278e+07	8.47912e+07	1.06055e+08	7.49935e+07		28.2995	28.0165	27.7262	28.3412	28.3756	28.5517	28.2566		28.3	28.02	27.73	28.34	28.38	28.55	28.26		28.2995	0.0653844	-0.365833
644730626		10	4	5	12	Athe_0858 [Anaerocellum thermophilum Z-1320, DSM 6725]	5.12303e+06	4.32525e+06	5.7577e+06	20172900	7.86846e+06	0	10779479		24.3463	23.7211	24.2498	26.3395	25.0729		25.5416		24.35	23.72	24.25	26.34	25.07	20.9305	25.54		24.7096	0.810698	-0.363465
643715874	Athe_1511	16.8761	9	10	46	YP_002573382 Athe_1511 diguanylate cyclase with GAF sensor [Anaerocellum thermophilum Z-1320, DSM 6725]	6.8085e+06	2.96878e+07	2.8053e+07	2.0013e+07	2.17196e+07	1.55862e+07	2.00453e+07		24.6525	26.5172	26.5777	26.3091	26.5048	25.9103	26.4049		24.65	26.52	26.58	26.31	26.5	25.91	26.4		26.4049	0.539296	-0.363333
643715914	Athe_1542	68.5065	19	28	268	YP_002573413 Athe_1542 ornithine carbamoyltransferase [Anaerocellum thermophilum Z-1320, DSM 6725]	1.46343e+08	1.73172e+08	2.01043e+08	2.01075e+08	2.24282e+08	1.58696e+08	2.58195e+08		29.2604	29.076	29.5072	29.6102	29.7724	29.2059	29.9875		29.26	29.08	29.51	29.61	29.77	29.21	29.99		29.5072	0.162551	-0.361667
643715241	Athe_0867	55.2083	5	7	39	YP_002572751 Athe_0867 DNA polymerase beta domain protein region [Anaerocellum thermophilum Z-1320, DSM 6725]	11479712	2.88775e+07	2.63674e+07	2.86847e+07	2.55907e+07	2.00434e+07	1.6937e+07		25.4314	26.4776	26.4884	26.8127	26.7361	26.2617	26.1689		25.43	26.48	26.49	26.81	26.74	26.26	26.17		26.4776	0.351344	-0.361667
643716407	Athe_2040	63.1692	30	48	476	YP_002573890 Athe_2040 Phosphomannomutase [Anaerocellum thermophilum Z-1320, DSM 6725]	9.55974e+08	9.28256e+08	8.2367e+08	979533128	1.19826e+09	1.49608e+09	1.14702e+09		32.1212	31.5152	31.6	31.9212	32.1098	32.3233	32.0814		32.12	31.52	31.6	31.92	32.11	32.32	32.08		32.0814	0.108599	-0.360834
643715393	Athe_1028	67.3575	8	14	72	YP_002572902 Athe_1028 protein of unknown function DUF820 [Anaerocellum thermophilum Z-1320, DSM 6725]	3.00355e+07	7.1628e+07	4.26573e+07	3.13112e+07	8.469e+07	5.01707e+07	5.77372e+07		26.9258	27.795	27.2261	26.9222	28.3804	27.5155	27.8893		26.93	27.79	27.23	26.92	28.38	27.52	27.89		27.5155	0.430429	-0.360833
643716405	Athe_2038	56.9288	15	19	126	YP_002573888 Athe_2038 glutamate racemase [Anaerocellum thermophilum Z-1320, DSM 6725]	5.93284e+07	5.62428e+07	6.17893e+07	6.47372e+07	7.95244e+07	7.83281e+07	6.2629e+07		27.9657	27.4433	27.7769	27.9432	28.2913	28.1281	28.0035		27.97	27.44	27.78	27.94	28.29	28.13	28		27.9657	0.0728306	-0.36
643716643	Athe_2278	8.6351	2	2	12	YP_002574122 Athe_2278 cation transporter-like protein [Anaerocellum thermophilum Z-1320, DSM 6725]	25660590	13659129	11875273	11305001	17705725	20229976	22584202		26.6626	25.3937	25.3054	25.505	26.2232	26.2646	26.5761		26.66	25.39	25.31	25.5	26.22	26.26	26.58		26.2232	0.472156	-0.353334
643715988	Athe_1619	21.3115	6	7	52	YP_002573486 Athe_1619 protein of unknown function DUF34 [Anaerocellum thermophilum Z-1320, DSM 6725]	1.62467e+07	8.84211e+06	1.91566e+07	1.51354e+07	1.77869e+07	1.27857e+07	14916342		25.9857	24.7575	26.0142	25.9222	26.2383	25.608	25.9925		25.99	24.76	26.01	25.92	26.24	25.61	25.99		25.9857	0.393249	-0.353333
643716097	Athe_1719	31.5385	5	7	99	YP_002573586 Athe_1719 ribosomal protein S11 [Anaerocellum thermophilum Z-1320, DSM 6725]	8.01945e+07	2.22342e+08	141061064	1.52419e+08	1.16233e+08	2.03339e+08	1.8727e+08		28.3457	29.4382	28.9801	29.1885	28.8158	29.547	29.5366		28.35	29.44	28.98	29.19	28.82	29.55	29.54		29.1885	0.341223	-0.351667
643716015	Athe_1646	63	5	7	36	YP_002573513 Athe_1646 hypothetical protein [Anaerocellum thermophilum Z-1320, DSM 6725]	88057258	1.05379e+08	96592454	117662618	121291850	124428166	9.82749e+07		28.5047	28.3509	28.4098	28.7962	28.865	28.7777	28.6357		28.5	28.35	28.41	28.8	28.86	28.78	28.64		28.6357	0.00319584	-0.35
643714776	Athe_0392	18.9003	4	4	11	YP_002572299 Athe_0392 dimethyladenosine transferase [Anaerocellum thermophilum Z-1320, DSM 6725]	892573	3191468	729126	1.48522e+06	1.74364e+06	1.08864e+06	666529		21.542	23.2774	21.2772	22.7157	22.985	22.1727	21.6406		21.54	23.28	21.28	22.72	22.99	22.17	21.64		22.1727	0.607985	-0.346666
643715660	Athe_1295	93.125	17	28	513	YP_002573168 Athe_1295 NADH dehydrogenase (ubiquinone) 24 kDa subunit [Anaerocellum thermophilum Z-1320, DSM 6725]	5.80946e+08	9.95662e+08	9.31485e+08	8.84172e+08	1.1586e+09	8.50275e+08	1.40967e+09		31.3575	31.6179	31.7786	31.7732	32.0615	31.5288	32.3669		31.36	31.62	31.78	31.77	32.06	31.53	32.37		31.7732	0.2061	-0.345833
643715348	Athe_0983	37.5	13	14	101	YP_002572857 Athe_0983 MiaB-like tRNA modifying enzyme YliG [Anaerocellum thermophilum Z-1320, DSM 6725]	2.54338e+07	4.30559e+07	4.4006e+07	5.46773e+07	48434872	3.67029e+07	2.85802e+07		26.6398	27.0579	27.2476	27.7165	27.605	27.0835	26.906		26.64	27.06	27.25	27.72	27.6	27.08	26.91		27.0835	0.269493	-0.344167
643715232	Athe_0854	3.1746	2	2	7	YP_002572742 Athe_0854 Alpha-glucuronidase [Anaerocellum thermophilum Z-1320, DSM 6725]	271603	1.40389e+06	685001	339151	0	785137	407106		18.8823	22.0815	21.1445	20.7598		21.7967	20.9485		18.88	22.08	21.14	20.76	20.634	21.8	20.95		21.0465	0.709957	-0.335989
643716182	Athe_1805	21.327	4	4	29	YP_002573671 Athe_1805 thiamine pyrophosphokinase [Anaerocellum thermophilum Z-1320, DSM 6725]	2.99316e+07	36271470	3.78172e+07	3.69053e+07	3.6349e+07	47372383	3.47137e+07		26.8894	26.8086	27.018	27.1482	27.2001	27.4377	27.1768		26.89	26.81	27.02	27.15	27.2	27.44	27.18		27.1482	0.0159999	-0.335834
643714809	Athe_0422	46.3415	15	17	179	YP_002572327 Athe_0422 aldo/keto reductase [Anaerocellum thermophilum Z-1320, DSM 6725]	8.40133e+07	1.29671e+08	9.09602e+07	1.07484e+08	6.44359e+07	8.74806e+07	3.02747e+08		28.4265	28.6611	28.3189	28.6909	27.9906	28.334	30.2128		28.43	28.66	28.32	28.69	27.99	28.33	30.21		28.4265	0.591911	-0.335
643716512	Athe_2147	15.6098	2	3	22	YP_002573995 Athe_2147 CheC, inhibitor of MCP methylation [Anaerocellum thermophilum Z-1320, DSM 6725]	7.84051e+06	2.83889e+07	22586902	2.47338e+07	1.24605e+07	18333495	1.85783e+07		24.8651	26.4522	26.2666	26.6016	25.7458	26.1365	26.3032		24.87	26.45	26.27	26.6	25.75	26.14	26.3		26.2666	0.506605	-0.334166
643716513	Athe_2148	69.2857	9	14	94	YP_002573996 Athe_2148 CheW protein [Anaerocellum thermophilum Z-1320, DSM 6725]	1.24848e+08	2.19264e+08	1.34428e+08	1.59913e+08	1.51344e+08	2.13278e+08	2.08112e+08		29.0202	29.4184	28.903	29.2683	29.1988	29.6201	29.6857		29.02	29.42	28.9	29.27	29.2	29.62	29.69		29.2683	0.151539	-0.331667
643714777	Athe_0393	55.9524	29	47	450	YP_002572300 Athe_0393 Phosphoenolpyruvate carboxykinase (GTP) [Anaerocellum thermophilum Z-1320, DSM 6725]	4.13071e+08	4.32815e+08	3.58339e+08	5.02156e+08	5.09116e+08	6.98227e+08	3.30408e+08		30.8261	30.4083	30.3875	30.9481	30.9294	31.2877	30.3323		30.83	30.41	30.39	30.95	30.93	31.29	30.33		30.8261	0.265892	-0.331667
643716498	Athe_2133	88.961	13	16	111	YP_002573981 Athe_2133 RNA methyltransferase, TrmH family, group 2 [Anaerocellum thermophilum Z-1320, DSM 6725]	56417178	6.52244e+07	5.40993e+07	5.63359e+07	5.50587e+07	9.29926e+07	7.48922e+07		27.8842	27.659	27.581	27.7416	27.7856	28.3686	28.2548		27.88	27.66	27.58	27.74	27.79	28.37	28.25		27.7856	0.164343	-0.330834
643717050	Athe_2690	26.4059	11	13	64	YP_002574519 Athe_2690 hypothetical protein [Anaerocellum thermophilum Z-1320, DSM 6725]	2.98148e+07	4.6801e+07	4.09772e+07	3.45529e+07	5.07551e+07	6.05168e+07	3.30214e+07		26.9052	27.1775	27.1437	27.0563	27.6822	27.7812	27.1065		26.91	27.18	27.14	27.06	27.68	27.78	27.11		27.1437	0.214625	-0.330834
643716343	Athe_1971	31.6981	7	8	46	YP_002573831 Athe_1971 Xylose isomerase domain protein TIM barrel [Anaerocellum thermophilum Z-1320, DSM 6725]	1.77402e+07	2.96632e+07	2.95427e+07	1.41048e+07	39539126	31285182	30744166		26.0804	26.5172	26.6486	25.8029	27.318	26.8612	27.0053		26.08	26.52	26.65	25.8	27.32	26.86	27.01		26.6486	0.462834	-0.330833
643715927	Athe_1555	40.3654	17	22	177	YP_002573426 Athe_1555 GTP-binding protein LepA [Anaerocellum thermophilum Z-1320, DSM 6725]	5.79507e+07	1.11753e+08	1.03983e+08	1.28859e+08	1.23315e+08	1.30978e+08	5.29014e+07		27.8774	28.4447	28.5162	28.9186	28.8952	28.8515	27.7676		27.88	28.44	28.52	28.92	28.9	28.85	27.77		28.5162	0.415735	-0.33
643716523	Athe_2158	17.5573	2	2	16	YP_002574006 Athe_2158 hypothetical protein [Anaerocellum thermophilum Z-1320, DSM 6725]	4.49869e+06	6162753	6738831	6876188	7.4117e+06	5.28381e+06	5377520		24.1295	24.233	24.4425	24.6939	24.9236	24.2003	24.5653		24.13	24.23	24.44	24.69	24.92	24.2	24.57		24.4425	0.150715	-0.328334
643714923	Athe_0540	21.4765	6	8	34	YP_002572439 Athe_0540 hypothetical protein [Anaerocellum thermophilum Z-1320, DSM 6725]	13137476	2.36165e+07	2.39753e+07	3.01364e+07	1.86262e+07	1.7072e+07	1.87695e+07		25.6349	26.1834	26.361	26.8711	26.2961	26.0403	26.3182		25.63	26.18	26.36	26.87	26.3	26.04	26.32		26.2961	0.291533	-0.325833
643714845	Athe_0457	26.875	3	3	20	YP_002572362 Athe_0457 methylated-DNA/protein-cysteine methyltransferase [Anaerocellum thermophilum Z-1320, DSM 6725]	1.086e+07	15977144	3.71415e+06	4.70565e+06	9.5629e+06	16306699	8.89429e+06		25.3768	25.619	23.5504	24.1594	25.345	25.9302	25.269		25.38	25.62	23.55	24.16	25.34	25.93	25.27		25.345	0.661968	-0.325
643717080	Athe_2723	18.8679	4	4	9	YP_002574549 Athe_2723 polysaccharide deacetylase [Anaerocellum thermophilum Z-1320, DSM 6725]	1.33489e+06	0	5.17352e+06	3.71149e+06	0	2.0911e+06	2.43192e+06		22.0191		24.0844	23.8806		22.9306	23.4518		22.02	21.1954	24.08	23.88	20.7661	22.93	23.45		23.4518	0.777393	-0.324725
643715438	Athe_1072	17.3585	5	7	35	YP_002572946 Athe_1072 MotA/TolQ/ExbB proton channel [Anaerocellum thermophilum Z-1320, DSM 6725]	15853528	2.83986e+07	3.05885e+07	1.97966e+07	43741032	2.92455e+07	1.68952e+07		25.9193	26.4522	26.7027	26.304	27.4663	26.7795	26.1689		25.92	26.45	26.7	26.3	27.47	26.78	26.17		26.4522	0.453198	-0.323333
643714803	Athe_0416	56.5574	7	10	112	YP_002572321 Athe_0416 hypothetical protein [Anaerocellum thermophilum Z-1320, DSM 6725]	1.69668e+08	1.80663e+08	1.58495e+08	1.77662e+08	2.21186e+08	1.54556e+08	2.55545e+08		29.4892	29.1417	29.1455	29.4326	29.7532	29.1688	29.9766		29.49	29.14	29.15	29.43	29.75	29.17	29.98		29.4326	0.222147	-0.3225
643717019	Athe_2651	8.33333	3	3	12	YP_002574488 Athe_2651 Domain of unknown function DUF1848 [Anaerocellum thermophilum Z-1320, DSM 6725]	1.7703e+06	3.27718e+06	3.79811e+06	6.99917e+06	1.23943e+06	2.09827e+06	4.14431e+06		22.7131	23.3178	23.6812	24.7141	22.4144	22.9039	24.1983		22.71	23.32	23.68	24.71	22.41	22.9	24.2		23.3178	0.65968	-0.318333
643717060	Athe_2701	32.9341	11	13	86	YP_002574529 Athe_2701 CRISPR-associated RAMP protein, Csm4 family [Anaerocellum thermophilum Z-1320, DSM 6725]	6.98844e+07	8.57934e+07	8.96577e+07	1.12277e+08	8.55836e+07	7.45112e+07	1.14251e+08		28.1694	28.0577	28.3059	28.7239	28.3802	28.0542	28.8433		28.17	28.06	28.31	28.72	28.38	28.05	28.84		28.3059	0.20736	-0.3175
643716176	Athe_1799	7.12401	3	3	18	YP_002573665 Athe_1799 Peptidase M23 [Anaerocellum thermophilum Z-1320, DSM 6725]	1.87404e+06	1.02426e+06	331394	1.2762e+06	1.55755e+06	371317	290145		22.5658	21.6217	19.9787	22.5759	22.9095	20.8742	20.4737		22.57	21.62	19.98	22.58	22.91	20.87	20.47		21.6217	0.753871	-0.3175
643715081	Athe_0709	36.4103	7	13	170	YP_002572597 Athe_0709 ATP-dependent Clp protease, proteolytic subunit ClpP [Anaerocellum thermophilum Z-1320, DSM 6725]	3.91473e+08	6.13802e+08	5.13253e+08	6.09442e+08	6.26523e+08	6.60419e+08	5.44946e+08		30.7448	30.9154	30.9116	31.2372	31.2141	31.1975	31.0352		30.74	30.92	30.91	31.24	31.21	31.2	31.04		31.0352	0.00721193	-0.315834
643716927;643716931	Athe_2569	25.8953	11	12	80	YP_002574408 Athe_2569 regulator of chromosome condensation RCC1 [Anaerocellum thermophilum Z-1320, DSM 6725]	2.68705e+07	3.50844e+07	4.48209e+07	3.23584e+07	3.05366e+07	4.2646e+07	5.06557e+07		26.7196	26.7598	27.2712	26.9681	26.9641	27.2866	27.7081		26.72	26.76	27.27	26.97	26.96	27.29	27.71		26.9681	0.272435	-0.315833
643715880	Athe_1516	23.6453	3	3	18	YP_002573387 Athe_1516 transcriptional regulator, TetR family [Anaerocellum thermophilum Z-1320, DSM 6725]	4.57035e+06	4.17689e+06	1.77011e+06	3.58626e+06	3605913	2.58597e+06	4.47688e+06		24.1802	23.6699	22.5807	23.7921	23.8785	23.1874	24.3089		24.18	23.67	22.58	23.79	23.88	23.19	24.31		23.7921	0.539599	-0.315833
643715066	Athe_0693	24.2024	17	18	119	YP_002572582 Athe_0693 protein of unknown function UPF0182 [Anaerocellum thermophilum Z-1320, DSM 6725]	1.97713e+07	3.96989e+07	4.22381e+07	4.19559e+07	33394395	2.81291e+07	3.76656e+07		26.2476	26.9386	27.1841	27.3385	27.0837	26.7069	27.293		26.25	26.94	27.18	27.34	27.08	26.71	27.29		27.0837	0.324351	-0.315
643714824	Athe_0437	25.7812	6	7	73	YP_002572342 Athe_0437 RNA polymerase, sigma 28 subunit, Sig B/F/G subfamily [Anaerocellum thermophilum Z-1320, DSM 6725]	2.7796e+07	2.18023e+07	3.7441e+07	2.86444e+07	3.27527e+07	34056897	2.80769e+07		26.7704	26.0682	27.0002	26.7878	27.0605	26.982	26.8813		26.77	26.07	27	26.79	27.06	26.98	26.88		26.8813	0.254446	-0.314166
643715580	Athe_1215	32.3484	17	18	82	YP_002573088 Athe_1215 Nitrate reductase [Anaerocellum thermophilum Z-1320, DSM 6725]	2.07568e+07	4.85843e+07	65270025	6.81772e+07	4.89102e+07	4.06897e+07	2.85844e+07		26.3279	27.2323	27.8547	28.0404	27.6197	27.2271	26.906		26.33	27.23	27.85	28.04	27.62	27.23	26.91		27.2323	0.533662	-0.313334
643715402	Athe_1036	67.5325	7	11	96	YP_002572910 Athe_1036 DNA-directed RNA polymerase, omega subunit [Anaerocellum thermophilum Z-1320, DSM 6725]	4.97227e+07	5.98878e+07	4.64703e+07	6.01311e+07	6.93182e+07	5.38639e+07	5.33349e+07		27.6973	27.5359	27.3469	27.8527	28.1126	27.6159	27.7781		27.7	27.54	27.35	27.85	28.11	27.62	27.78		27.6973	0.0895079	-0.31
643715254	Athe_0880	9.74513	7	7	38	YP_002572763 Athe_0880 phosphoesterase RecJ domain protein [Anaerocellum thermophilum Z-1320, DSM 6725]	1.3994e+07	1.07562e+07	1.12606e+07	1.78178e+07	1.48666e+07	1.25596e+07	7011236		25.7616	25.0483	25.2128	26.1484	25.9772	25.5153	24.9361		25.76	25.05	25.21	26.15	25.98	25.52	24.94		25.5153	0.440821	-0.307501
643716281	Athe_1909	52.7027	15	22	241	YP_002573770 Athe_1909 pyridoxine biosynthesis protein [Anaerocellum thermophilum Z-1320, DSM 6725]	4.88826e+08	605062427	5.40362e+08	6.75017e+08	6.00768e+08	7.86729e+08	6.10584e+08		31.0898	30.894	30.9867	31.3867	31.154	31.4386	31.1954		31.09	30.89	30.99	31.39	31.15	31.44	31.2		31.154	0.0252344	-0.305
643716320	Athe_1948	11.6773	4	4	30	YP_002573808 Athe_1948 Coproporphyrinogen dehydrogenase [Anaerocellum thermophilum Z-1320, DSM 6725]	505252	5.89201e+06	7.62145e+06	4.19024e+06	4.50634e+06	743655	3.93255e+06		20.6776	24.1679	24.6194	24.0116	24.191	21.5144	24.1254		20.68	24.17	24.62	24.01	24.19	21.51	24.13		24.1254	0.824178	-0.303333
643714567	Athe_0165	29.4434	16	20	163	YP_002572090 Athe_0165 alpha amylase catalytic region [Anaerocellum thermophilum Z-1320, DSM 6725]	3.77781e+07	7.52858e+07	6.58694e+07	5.58795e+07	72836394	6.50303e+07	6.8092e+07		27.2781	27.8682	27.8674	27.7378	28.1683	27.8676	28.1214		27.28	27.87	27.87	27.74	28.17	27.87	28.12		27.8676	0.199613	-0.301666
643717063	Athe_2704	34.0502	25	29	206	YP_002574532 Athe_2704 metal dependent phosphohydrolase [Anaerocellum thermophilum Z-1320, DSM 6725]	1.47803e+08	1.76159e+08	1.63556e+08	2.05833e+08	2.07634e+08	1.32396e+08	2.20376e+08		29.2805	29.101	29.2007	29.6417	29.6641	28.9209	29.7643		29.28	29.1	29.2	29.64	29.66	28.92	29.76		29.2805	0.251999	-0.301666
643716882	Athe_2519	8.96	4	4	9	YP_002574360 Athe_2519 TRAG family protein [Anaerocellum thermophilum Z-1320, DSM 6725]	3152456	0	851725	613917	2602770	1.82965e+06	0		23.6197		21.4464	21.5224	23.4364	22.7732			23.62	20.6031	21.45	21.52	23.44	22.77	21.0365		22.7732	0.775181	-0.300597
643715181	Athe_0803	30.3371	7	9	56	YP_002572691 Athe_0803 response regulator receiver modulated CheB methylesterase [Anaerocellum thermophilum Z-1320, DSM 6725]	1.19528e+07	2.00914e+07	1.28123e+07	2.43717e+07	2.048e+07	8.18117e+06	1.24588e+07		25.5143	25.9503	25.4328	26.6051	26.4363	24.9225	25.7464		25.51	25.95	25.43	26.61	26.44	24.92	25.75		25.7464	0.555197	-0.3
643715374	Athe_1009	32.7957	5	5	32	YP_002572883 Athe_1009 pyruvate ferredoxin/flavodoxin oxidoreductase [Anaerocellum thermophilum Z-1320, DSM 6725]	1.29396e+07	5.45867e+06	5.97514e+06	8.85617e+06	1.02515e+07	5.83848e+06	7224113		25.6666	24.0578	24.2827	25.0939	25.4413	24.3656	24.9775		25.67	24.06	24.28	25.09	25.44	24.37	24.98		24.9775	0.572639	-0.3
643716159	Athe_1782	14.7541	3	4	19	YP_002573648 Athe_1782 methylthioadenosine phosphorylase [Anaerocellum thermophilum Z-1320, DSM 6725]	6.94147e+06	1.38563e+07	2.48973e+07	1.32647e+07	7.97805e+06	1.40149e+07	23013942		24.6949	25.4147	26.4199	25.7359	25.1199	25.7584	26.6007		24.69	25.41	26.42	25.74	25.12	25.76	26.6		25.7359	0.612487	-0.298333
643714544	Athe_0139	37.931	5	7	44	YP_002572067 Athe_0139 hypothetical protein [Anaerocellum thermophilum Z-1320, DSM 6725]	1.82905e+07	2.30879e+07	1.36463e+07	3.06778e+07	3.49345e+07	8.99789e+06	1.2851e+07		26.1365	26.1523	25.526	26.9236	27.1677	25.0713	25.7906		26.14	26.15	25.53	26.92	27.17	25.07	25.79		26.1365	0.644427	-0.2975
643716465	Athe_2099	53.5211	20	30	450	YP_002573948 Athe_2099 3-isopropylmalate dehydrogenase [Anaerocellum thermophilum Z-1320, DSM 6725]	6.49832e+08	1.19309e+09	1.01435e+09	1.08759e+09	1.13255e+09	1.44781e+09	1.00024e+09		31.5295	31.8763	31.8968	32.0737	32.0269	32.2783	31.8856		31.53	31.88	31.9	32.07	32.03	32.28	31.89		31.8968	0.0846351	-0.297499
643715491	Athe_1125	35.958	10	14	58	YP_002572999 Athe_1125 homoserine O-acetyltransferase [Anaerocellum thermophilum Z-1320, DSM 6725]	1.8241e+07	3.852e+07	3.5285e+07	3.00915e+07	4.05683e+07	3.32508e+07	2.28869e+07		26.1188	26.8941	26.9169	26.8643	27.3588	26.9538	26.5946		26.12	26.89	26.92	26.86	27.36	26.95	26.59		26.8941	0.351952	-0.296667
643715632	Athe_1267	10.7914	2	2	19	YP_002573140 Athe_1267 thioesterase superfamily protein [Anaerocellum thermophilum Z-1320, DSM 6725]	9.99402e+06	6.75878e+06	10783418	9.41777e+06	9.35393e+06	1.12974e+07	7569073		25.2775	24.3679	25.1303	25.1883	25.303	25.3584	25.0438		25.28	24.37	25.13	25.19	25.3	25.36	25.04		25.1883	0.289719	-0.295833
643714629	Athe_0229	32.1608	6	8	44	YP_002572152 Athe_0229 hypothetical protein [Anaerocellum thermophilum Z-1320, DSM 6725]	53553580	6.94759e+07	7.10751e+07	7.0329e+07	7.64144e+07	8.25561e+07	6.55593e+07		27.8053	27.7518	27.9797	28.0549	28.2356	28.2029	28.069		27.81	27.75	27.98	28.05	28.24	28.2	28.07		28.0549	0.0145998	-0.293334
643714838	Athe_0450	13.4387	3	3	12	YP_002572355 Athe_0450 response regulator receiver protein [Anaerocellum thermophilum Z-1320, DSM 6725]	1.97526e+06	2671124	1.57334e+06	0	2.66217e+06	1.86466e+06	3.78547e+06		22.8755	23.019	22.4168		23.4544	22.7446	24.0745		22.88	23.02	22.42	22.0058	23.45	22.74	24.07		22.9473	0.616239	-0.293116
643714928	Athe_0545	32.0755	3	3	20	YP_002572444 Athe_0545 protein of unknown function DUF74 [Anaerocellum thermophilum Z-1320, DSM 6725]	8.86204e+06	1.13327e+07	6.58453e+06	8.606e+06	1.21033e+07	4.49714e+06	1.28348e+07		25.0677	25.114	24.3995	25.0983	25.7007	24.026	25.7796		25.07	25.11	24.4	25.1	25.7	24.03	25.78		25.0983	0.594703	-0.292501
643715704	Athe_1339	33.4615	8	9	62	YP_002573212 Athe_1339 pyrroline-5-carboxylate reductase [Anaerocellum thermophilum Z-1320, DSM 6725]	33476714	4.73304e+07	5.1758e+07	5.62247e+07	6.39625e+07	3.71871e+07	3.83611e+07		27.0926	27.193	27.4988	27.7658	28.0191	27.0971	27.3188		27.09	27.19	27.5	27.77	28.02	27.1	27.32		27.3188	0.325023	-0.2925
643715691	Athe_1326	19.8953	3	3	11	YP_002573199 Athe_1326 phospholipid/glycerol acyltransferase [Anaerocellum thermophilum Z-1320, DSM 6725]	1.32103e+06	3.31872e+06	1.99655e+06	3.02589e+06	461308	5112496	2.36568e+06		22.2275	23.3354	22.7654	23.603	21.1316	24.144	23.4168		22.23	23.34	22.77	23.6	21.13	24.14	23.42		23.3354	0.739387	-0.2925
643716673	Athe_2309	29.0398	11	16	147	YP_002574152 Athe_2309 binding-protein-dependent transport systems inner membrane component [Anaerocellum thermophilum Z-1320, DSM 6725]	139761323	1.45827e+08	1.14061e+08	1.70258e+08	1.56811e+08	1.32106e+08	1.51627e+08		29.1997	28.8296	28.6522	29.3453	29.2411	28.8977	29.2463		29.2	28.83	28.65	29.35	29.24	28.9	29.25		29.1997	0.163103	-0.291667
643715599	Athe_1234	25.7485	7	10	61	YP_002573107 Athe_1234 Electron transfer flavoprotein alpha subunit [Anaerocellum thermophilum Z-1320, DSM 6725]	9.52821e+06	3.02667e+07	26923368	2.13583e+07	2.52933e+07	1.55029e+07	2.04125e+07		25.1506	26.5463	26.5139	26.3999	26.7113	25.9015	26.4326		25.15	26.55	26.51	26.4	26.71	25.9	26.43		26.4326	0.533183	-0.29
643714423	Athe_0009	26.4151	12	14	60	YP_002571948 Athe_0009 secreted protein [Anaerocellum thermophilum Z-1320, DSM 6725]	1.63917e+07	19188587	1.68907e+07	2.37772e+07	9.71839e+06	19208636	23964678		25.9786	25.8838	25.8471	26.5342	25.3939	26.1925	26.6603		25.98	25.88	25.85	26.53	25.39	26.19	26.66		25.9786	0.432766	-0.289167
643716047	Athe_1678	49.3151	6	8	100	YP_002573545 Athe_1678 hypothetical protein [Anaerocellum thermophilum Z-1320, DSM 6725]	4.23953e+07	2.4854e+07	32396315	3.26473e+07	4.42873e+07	4.28462e+07	2.45852e+07		27.4233	26.2612	26.7887	26.9754	27.4788	27.3002	26.6949		27.42	26.26	26.79	26.98	27.48	27.3	26.69		26.9754	0.444422	-0.289166
643716988	Athe_2619	5.0173	2	2	4	YP_002574457 Athe_2619 ABC transporter related [Anaerocellum thermophilum Z-1320, DSM 6725]	0	0	422843	596951	0	395206	689739				20.2616	21.4748		20.8468	21.6881		22.2949	20.6386	20.26	21.47	21.392	20.85	21.69		21.1608	0.633531	-0.285988
643716088	Athe_1712	14.1667	3	3	25	YP_002573579 Athe_1712 tRNA (5-methylaminomethyl-2-thiouridylate)-methyltransferase [Anaerocellum thermophilum Z-1320, DSM 6725]	1.36795e+06	1.44076e+07	1.29549e+07	3.90655e+06	5.37744e+06	7903238	1.08838e+07		22.3305	25.466	25.4452	23.8942	24.5166	24.8545	25.5545		22.33	25.47	25.45	23.89	24.52	24.85	25.55		24.8545	0.778758	-0.285833
643715324	Athe_0956	10.7672	5	5	22	YP_002572833 Athe_0956 regulator of chromosome condensation RCC1 [Anaerocellum thermophilum Z-1320, DSM 6725]	1.68168e+06	5886760	3.46968e+06	6.00941e+06	2.59414e+06	3.28992e+06	2.40067e+06		22.6553	24.1679	23.5182	24.5391	23.4349	23.5419	23.4344		22.66	24.17	23.52	24.54	23.43	23.54	23.43		23.5182	0.582613	-0.285
643715922	Athe_1550	13.4021	4	5	31	YP_002573421 Athe_1550 chaperone protein DnaJ [Anaerocellum thermophilum Z-1320, DSM 6725]	2.01506e+07	1.9537e+07	13993542	1.90208e+07	2.78667e+07	1.60305e+07	1.28906e+07		26.2897	25.9063	25.5663	26.25	26.8628	25.9275	25.7906		26.29	25.91	25.57	26.25	26.86	25.93	25.79		25.9275	0.429662	-0.284167
643714494	Athe_0084	12.3967	2	2	5	YP_002572017 Athe_0084 hypothetical protein [Anaerocellum thermophilum Z-1320, DSM 6725]	0	0	0	1.50892e+06	1.31715e+06	0	0					22.677	22.5693				22.66	20.874	19.6074	22.68	22.57	20.6695	19.4045		22.6232	0.821451	-0.283834
643715519	Athe_1153	45.509	12	18	141	YP_002573027 Athe_1153 fatty acid/phospholipid synthesis protein PlsX [Anaerocellum thermophilum Z-1320, DSM 6725]	1.0517e+08	1.46773e+08	1.36126e+08	148430233	1.66607e+08	1.10886e+08	164726650		28.7601	28.8395	28.9163	29.145	29.3328	28.6479	29.3613		28.76	28.84	28.92	29.15	29.33	28.65	29.36		28.9163	0.21313	-0.2825
643717028	Athe_2662	16.8	3	3	31	YP_002574497 Athe_2662 CRISPR-associated protein Cas5, Hmari subtype [Anaerocellum thermophilum Z-1320, DSM 6725]	2.02536e+06	4.11281e+06	3.70819e+06	3.246e+06	1.24764e+06	2.43912e+06	1.16958e+07		22.9434	23.6454	23.6359	23.6212	22.3944	23.1124	25.6538		22.94	23.65	23.64	23.62	22.39	23.11	25.65		23.6212	0.753321	-0.2825
643715655	Athe_1290	39.3162	3	4	18	YP_002573163 Athe_1290 hypothetical protein [Anaerocellum thermophilum Z-1320, DSM 6725]	20514363	9052720	1.42779e+07	1.49827e+07	14738949	1.36295e+07	1.32219e+07		26.3452	24.7916	25.5623	25.9142	25.9744	25.6896	25.8228		26.35	24.79	25.56	25.91	25.97	25.69	25.82		25.8228	0.496977	-0.280833
643715918	Athe_1546	31.1224	11	14	59	YP_002573417 Athe_1546 thiamine biosynthesis/tRNA modification protein ThiI [Anaerocellum thermophilum Z-1320, DSM 6725]	1.51722e+07	2.66872e+07	3.51771e+07	3.02134e+07	2.89147e+07	1.58649e+07	2.94492e+07		25.8527	26.3626	26.9088	26.8642	26.8849	25.9258	26.9446		25.85	26.36	26.91	26.86	26.88	25.93	26.94		26.8642	0.499443	-0.279167
643715686	Athe_1321	47.3868	11	12	70	YP_002573194 Athe_1321 transcriptional regulator, RpiR family [Anaerocellum thermophilum Z-1320, DSM 6725]	3.34134e+07	6.65164e+07	4.12414e+07	4.36562e+07	4.8117e+07	4.38669e+07	6.43913e+07		27.0904	27.6877	27.1673	27.4029	27.6119	27.3269	28.0432		27.09	27.69	27.17	27.4	27.61	27.33	28.04		27.4029	0.309225	-0.278333
643716499	Athe_2134	59.4937	6	12	104	YP_002573982 Athe_2134 CheC domain protein [Anaerocellum thermophilum Z-1320, DSM 6725]	8.51411e+07	2.27678e+08	1.59707e+08	1.76041e+08	1.54756e+08	178370988	1.54878e+08		28.4363	29.4769	29.1725	29.3969	29.2234	29.3382	29.2737		28.44	29.48	29.17	29.4	29.22	29.34	29.27		29.2737	0.338173	-0.2775
643716633	Athe_2267	15.0579	3	3	17	YP_002574112 Athe_2267 transcriptional regulator, DeoR family [Anaerocellum thermophilum Z-1320, DSM 6725]	573605	3.77772e+06	3.48528e+06	1568437	2.37962e+06	1.23647e+06	2.20476e+06		20.7923	23.5238	23.5527	22.7066	23.3253	22.2397	23.3125		20.79	23.52	23.55	22.71	23.33	22.24	23.31		23.3125	0.750552	-0.277499
643715710	Athe_1345	43.4483	6	7	50	YP_002573218 Athe_1345 protein of unknown function DUF552 [Anaerocellum thermophilum Z-1320, DSM 6725]	1.1623e+07	1.27893e+07	1.6208e+07	1.58595e+07	2.47003e+07	4.73948e+06	1.92798e+07		25.4732	25.295	25.7751	25.9916	26.6815	24.1409	26.355		25.47	25.29	25.78	25.99	26.68	24.14	26.35		25.7751	0.701913	-0.276666
643714850	Athe_0462	12.5	6	7	28	YP_002572367 Athe_0462 exopolysaccharide biosynthesis polyprenyl glycosylphosphotransferase [Anaerocellum thermophilum Z-1320, DSM 6725]	1.82059e+07	20113466	2.07483e+07	2.44699e+07	1.73172e+07	1.97355e+07	1.97678e+07		26.1318	25.9503	26.1495	26.586	26.1949	26.2375	26.3908		26.13	25.95	26.15	26.59	26.19	26.24	26.39		26.1949	0.0680357	-0.275833
643715441	Athe_1075	42.5287	11	13	110	YP_002572949 Athe_1075 Sua5/YciO/YrdC/YwlC family protein [Anaerocellum thermophilum Z-1320, DSM 6725]	2.77078e+07	3.35015e+07	3.88573e+07	2.83214e+07	4.01776e+07	4.23507e+07	3.18751e+07		26.7641	26.692	27.0595	26.7709	27.3432	27.2821	27.059		26.76	26.69	27.06	26.77	27.34	27.28	27.06		27.059	0.185615	-0.275833
643717114	Athe_2758	22.4176	7	8	55	YP_002574583 Athe_2758 tRNA modification GTPase TrmE [Anaerocellum thermophilum Z-1320, DSM 6725]	1.67202e+07	2.12703e+07	1.41158e+07	11646645	24829944	1.70077e+07	1.8574e+07		26.0008	26.0345	25.5785	25.5451	26.6887	26.0317	26.3032		26	26.03	25.58	25.55	26.69	26.03	26.3		26.0317	0.417276	-0.2725
643717044	Athe_2682	26.9841	9	12	54	YP_002574513 Athe_2682 hypothetical protein [Anaerocellum thermophilum Z-1320, DSM 6725]	3.60881e+07	4.45406e+07	8.40381e+07	5.08426e+07	4.61751e+07	7.82978e+07	5.53878e+07		27.2078	27.1044	28.2315	27.6186	27.5627	28.1305	27.8323		27.21	27.1	28.23	27.62	27.56	28.13	27.83		27.6186	0.457196	-0.271667
643716533	Athe_2168	11.3553	2	2	16	YP_002574016 Athe_2168 hypothetical protein [Anaerocellum thermophilum Z-1320, DSM 6725]	4.93341e+06	8.74022e+06	9.29251e+06	6.95512e+06	9.03672e+06	1.08354e+07	4.86429e+06		24.2275	24.741	24.9111	24.7064	25.2122	25.2517	24.4229		24.23	24.74	24.91	24.71	25.21	25.25	24.42		24.741	0.397633	-0.270833
643714861	Athe_0473	38.2134	10	12	69	YP_002572378 Athe_0473 small GTP-binding protein [Anaerocellum thermophilum Z-1320, DSM 6725]	3.2154e+07	7.99275e+07	7.0163e+07	7.88966e+07	7.81502e+07	6.03954e+07	3.91446e+07		27.0334	27.9543	27.9546	28.2448	28.2924	27.7784	27.3441		27.03	27.95	27.95	28.24	28.29	27.78	27.34		27.9543	0.497087	-0.269166
643714905	Athe_0523	65.1282	28	50	686	YP_002572422 Athe_0523 Extracellular ligand-binding receptor [Anaerocellum thermophilum Z-1320, DSM 6725]	9.23031e+08	1.31691e+09	1.25288e+09	1.361e+09	1.51133e+09	1.45892e+09	1.4245e+09		32.0668	32.0268	32.2094	32.3875	32.4291	32.2824	32.3768		32.07	32.03	32.21	32.39	32.43	32.28	32.38		32.2824	0.00638492	-0.266667
643716619	Athe_2253	69.0323	28	33	230	YP_002574098 Athe_2253 cysteinyl-tRNA synthetase [Anaerocellum thermophilum Z-1320, DSM 6725]	2.16282e+08	2.3949e+08	2.37097e+08	2.72324e+08	2.65674e+08	2.90891e+08	2.29799e+08		29.8453	29.5453	29.7679	30.0483	30.0138	30.0656	29.8266		29.85	29.55	29.77	30.05	30.01	30.07	29.83		29.8453	0.0433263	-0.266666
643716289	Athe_1917	23.2026	6	9	69	YP_002573778 Athe_1917 binding-protein-dependent transport systems inner membrane component [Anaerocellum thermophilum Z-1320, DSM 6725]	28903333	23910787	3.1316e+07	4.60933e+07	3.0435e+07	1.65042e+07	3.12319e+07		26.8283	26.2017	26.7404	27.469	26.9537	25.9727	27.0279		26.83	26.2	26.74	27.47	26.95	25.97	27.03		26.8283	0.545536	-0.265
643716574	Athe_2207	67.7885	22	36	300	YP_002574054 Athe_2207 Glycine C-acetyltransferase [Anaerocellum thermophilum Z-1320, DSM 6725]	5.79095e+08	1.03285e+09	8.99577e+08	1.0186e+09	9.31905e+08	9.41905e+08	1.05611e+09		31.3522	31.6666	31.7286	31.9787	31.7583	31.6769	31.9672		31.35	31.67	31.73	31.98	31.76	31.68	31.97		31.7286	0.103856	-0.264167
643716313	Athe_1941	10.4545	2	3	20	YP_002573801 Athe_1941 polar amino acid ABC transporter, inner membrane subunit [Anaerocellum thermophilum Z-1320, DSM 6725]	1.05931e+07	36306677	3.2096e+07	3.23221e+07	29105866	1.80385e+07	1.77583e+07		25.3009	26.8086	26.7742	26.9713	26.9069	26.1125	26.2416		25.3	26.81	26.77	26.97	26.91	26.11	26.24		26.7742	0.614467	-0.264167
643716304	Athe_1932	51.8248	7	8	57	YP_002573792 Athe_1932 protein tyrosine phosphatase [Anaerocellum thermophilum Z-1320, DSM 6725]	2.30265e+07	1.17566e+07	2.34464e+07	2.91623e+07	1.41536e+07	2.74573e+07	1.11299e+07		26.5059	25.1769	26.3245	26.8613	25.9249	26.7089	25.58		26.51	25.18	26.32	26.86	25.92	26.71	25.58		26.3245	0.622411	-0.264167
643715037	Athe_0656	41.247	14	20	140	YP_002572553 Athe_0656 MgtE intracellular region [Anaerocellum thermophilum Z-1320, DSM 6725]	1.04035e+08	1.31257e+08	1.30183e+08	1.29848e+08	1.06832e+08	165229328	1.48196e+08		28.7478	28.6722	28.8464	28.9523	28.6968	29.2223	29.2089		28.75	28.67	28.85	28.95	28.7	29.22	29.21		28.8464	0.145056	-0.263333
643715623	Athe_1258	39.8844	9	10	60	YP_002573131 Athe_1258 protein of unknown function DUF177 [Anaerocellum thermophilum Z-1320, DSM 6725]	4.35027e+07	2.24405e+07	2.33424e+07	5.29989e+07	3.54291e+07	1.99579e+07	2.10834e+07		27.4581	26.1076	26.3205	27.6673	27.1714	26.255	26.4799		27.46	26.11	26.32	27.67	27.17	26.25	26.48		26.4799	0.635304	-0.2625
643716202	Athe_1825	63.3293	48	67	559	YP_002573691 Athe_1825 ATPase AAA-2 domain protein [Anaerocellum thermophilum Z-1320, DSM 6725]	3.16598e+08	1.23205e+09	4.0748e+08	4.54766e+08	5.18927e+08	1.3e+09	5.40127e+08		30.427	31.9243	30.5634	30.8151	30.9521	32.1379	31.0223		30.43	31.92	30.56	30.82	30.95	32.14	31.02		30.9521	0.646245	-0.2625
643716829	Athe_2466	22.9572	6	6	24	YP_002574307 Athe_2466 protein of unknown function DUF955 [Anaerocellum thermophilum Z-1320, DSM 6725]	6.67737e+06	1.39736e+07	1.28588e+07	8.10754e+06	1.15233e+07	8.74955e+06	15093341		24.638	25.4251	25.4316	25.0211	25.6309	25.045	26.0112		24.64	25.43	25.43	25.02	25.63	25.04	26.01		25.4251	0.505439	-0.258334
643715871	Athe_1508	42.8241	32	44	347	YP_002573379 Athe_1508 ATP-dependent chaperone ClpB [Anaerocellum thermophilum Z-1320, DSM 6725]	3.38448e+08	4.49281e+08	3.71227e+08	4.4189e+08	5.39621e+08	4.80348e+08	3.41858e+08		30.5175	30.4609	30.44	30.7638	31.0115	30.7664	30.3824		30.52	30.46	30.44	30.76	31.01	30.77	30.38		30.5175	0.159413	-0.256667
643714988	Athe_0605	41.3793	3	4	42	YP_002572504 Athe_0605 hypothetical protein [Anaerocellum thermophilum Z-1320, DSM 6725]	137278349	1.32852e+08	6.83567e+07	1.14676e+08	9.90739e+07	1.91499e+08	9.66182e+07		29.1671	28.6942	27.9028	28.7586	28.5852	29.4135	28.6112		29.17	28.69	27.9	28.76	28.59	29.41	28.61		28.6942	0.535574	-0.255833
643715036	Athe_0655	54.3611	20	29	291	YP_002572552 Athe_0655 threonine synthase [Anaerocellum thermophilum Z-1320, DSM 6725]	3.55043e+08	5.12146e+08	4.64434e+08	5.15905e+08	4.88596e+08	5.35096e+08	5.03085e+08		30.5941	30.6516	30.7672	30.9963	30.8702	30.909	30.9229		30.59	30.65	30.77	31	30.87	30.91	30.92		30.8702	0.00554736	-0.255
643716070	Athe_1699	57.6923	17	22	204	YP_002573566 Athe_1699 Xylose isomerase domain protein TIM barrel [Anaerocellum thermophilum Z-1320, DSM 6725]	9.90901e+07	116415695	8.52514e+07	8.95387e+07	1.15768e+08	1.13258e+08	1.29911e+08		28.6787	28.4956	28.2268	28.4003	28.809	28.6577	29.0273		28.68	28.5	28.23	28.4	28.81	28.66	29.03		28.6577	0.239412	-0.255
643716833;643717042	Athe_2677	27.2613	9	11	65	YP_002574511 Athe_2677 hypothetical protein [Anaerocellum thermophilum Z-1320, DSM 6725]	5.25956e+07	7.26872e+07	4.24658e+07	7.10709e+07	6.52371e+07	4.20145e+07	6.62242e+07		27.7746	27.8171	27.2197	28.0702	28.0188	27.2648	28.0818		27.77	27.82	27.22	28.07	28.02	27.26	28.08		27.8171	0.414446	-0.254167
643714748	Athe_0362	49.2683	17	20	108	YP_002572271 Athe_0362 YbbR family protein [Anaerocellum thermophilum Z-1320, DSM 6725]	2.9727e+07	6.90729e+07	5.1174e+07	4.83219e+07	2.91619e+07	1.16029e+08	4.14066e+07		26.9103	27.7434	27.4998	27.5469	26.8954	28.6825	27.4242		26.91	27.74	27.5	27.55	26.9	28.68	27.42		27.4998	0.625485	-0.254167
643716527	Athe_2162	38.4615	5	7	50	YP_002574010 Athe_2162 flagellar basal body-associated protein FliL [Anaerocellum thermophilum Z-1320, DSM 6725]	6.67628e+07	7.51524e+07	9.22798e+07	6.90901e+07	86757495	1.18991e+08	78260147		28.1162	27.8662	28.3497	28.0256	28.4064	28.7143	28.317		28.12	27.87	28.35	28.03	28.41	28.71	28.32		28.317	0.264333	-0.254166
643714813	Athe_0426	12.6467	7	7	24	YP_002572331 Athe_0426 peptidase U32 [Anaerocellum thermophilum Z-1320, DSM 6725]	9.96744e+06	4.50193e+06	3.38276e+06	6.42902e+06	5.06844e+06	4.08912e+06	7.15034e+06		25.3048	23.777	23.4985	24.6128	24.3834	23.8415	24.9638		25.3	23.78	23.5	24.61	24.38	23.84	24.96		24.3834	0.660141	-0.254166
643716008	Athe_1639	64.959	30	50	578	YP_002573506 Athe_1639 inosine-5'-monophosphate dehydrogenase [Anaerocellum thermophilum Z-1320, DSM 6725]	4.15963e+08	6.67018e+08	5.43004e+08	5.81784e+08	6.63264e+08	6.23255e+08	643084933		30.8412	31.0356	30.9934	31.1735	31.2895	31.1134	31.2669		30.84	31.04	30.99	31.17	31.29	31.11	31.27		31.1134	0.0161173	-0.253334
643715492	Athe_1126	47.9167	8	9	52	YP_002573000 Athe_1126 beta-lactamase domain protein [Anaerocellum thermophilum Z-1320, DSM 6725]	18393224	2.27553e+07	1.6313e+07	1.07906e+07	2.10737e+07	2.99516e+07	1.99998e+07		26.1451	26.1333	25.7956	25.4427	26.4668	26.8105	26.4049		26.15	26.13	25.8	25.44	26.47	26.81	26.4		26.1451	0.513643	-0.253334
644730638		9.96785	3	3	4	Athe_0981 [Anaerocellum thermophilum Z-1320, DSM 6725]	7.83871e+06	0	383183	0	0	16879990	0		24.9128		20.0868			26.0207			24.91	21.6346	20.09	20.5874	22.6223	26.02	20.628		24.9128	0.90048	-0.252872
643715765	Athe_1402	60.1293	23	34	238	YP_002573273 Athe_1402 Glucuronate isomerase [Anaerocellum thermophilum Z-1320, DSM 6725]	3.16746e+08	4.16297e+08	3.77008e+08	4.14341e+08	5.03045e+08	3.68191e+08	4.21882e+08		30.4187	30.3501	30.4638	30.6732	30.9112	30.3926	30.6769		30.42	30.35	30.46	30.67	30.91	30.39	30.68		30.4638	0.107119	-0.2525
643715588	Athe_1223	50.1832	22	25	177	YP_002573096 Athe_1223 Dak phosphatase [Anaerocellum thermophilum Z-1320, DSM 6725]	8.16863e+07	1.1364e+08	1.41333e+08	1.27385e+08	1.45517e+08	1.35141e+08	9.05381e+07		28.3887	28.4704	28.9653	28.9014	29.1288	28.8976	28.5198		28.39	28.47	28.97	28.9	29.13	28.9	28.52		28.8976	0.289322	-0.2525
643717096	Athe_2740	9.74409	7	8	34	YP_002574565 Athe_2740 diguanylate cyclase/phosphodiesterase with PAS/PAC sensor(s) [Anaerocellum thermophilum Z-1320, DSM 6725]	1.05903e+07	14457713	2.6038e+07	1.582e+07	1.237e+07	1.80302e+07	1.76164e+07		25.3347	25.4761	26.4848	25.9838	25.7354	26.1123	26.2258		25.33	25.48	26.48	25.98	25.74	26.11	26.23		25.9838	0.475658	-0.251667
643715128	Athe_0755	34.8592	9	10	73	YP_002572643 Athe_0755 Hsp33 protein [Anaerocellum thermophilum Z-1320, DSM 6725]	27908148	4.68736e+07	45259831	4.76732e+07	3.2677e+07	45992913	3.96857e+07		26.7989	27.1806	27.2939	27.5273	27.0546	27.3952	27.3654		26.8	27.18	27.29	27.53	27.05	27.4	27.37		27.2939	0.212197	-0.2475
643715025	Athe_0644	36.2869	16	18	153	YP_002572541 Athe_0644 glutamate synthase (NADPH), homotetrameric [Anaerocellum thermophilum Z-1320, DSM 6725]	3.93917e+07	7.47118e+07	6.82933e+07	6.18114e+07	5.81056e+07	7.62387e+07	6.13016e+07		27.3412	27.8565	27.9189	27.8819	27.8682	28.0906	27.9741		27.34	27.86	27.92	27.88	27.87	28.09	27.97		27.8819	0.197548	-0.245833
643714885	Athe_0503	63.5294	9	13	146	YP_002572402 Athe_0503 acetolactate synthase, small subunit [Anaerocellum thermophilum Z-1320, DSM 6725]	2.86851e+08	2.52027e+08	3.40002e+08	384036901	339712091	2.82915e+08	3.21989e+08		30.274	29.6222	30.3069	30.5579	30.3647	30.0262	30.298		30.27	29.62	30.31	30.56	30.36	30.03	30.3		30.298	0.329182	-0.245833
643716331	Athe_1959	23.445	9	13	94	YP_002573819 Athe_1959 Homoserine dehydrogenase [Anaerocellum thermophilum Z-1320, DSM 6725]	1.52864e+08	1.88603e+08	9.6283e+07	2.02721e+08	1.48281e+08	1.69643e+08	1.17695e+08		29.329	29.2045	28.4049	29.5971	29.1524	29.2544	28.8916		29.33	29.2	28.4	29.6	29.15	29.25	28.89		29.2045	0.448404	-0.245833
643716403	Athe_2036	61.8538	32	50	453	YP_002573886 Athe_2036 arginyl-tRNA synthetase [Anaerocellum thermophilum Z-1320, DSM 6725]	652661112	7.36984e+08	6.68949e+08	8.12362e+08	8.12314e+08	8.37866e+08	8.13334e+08		31.5367	31.1806	31.2969	31.6527	31.5687	31.5195	31.5955		31.54	31.18	31.3	31.65	31.57	31.52	31.6		31.5367	0.0482403	-0.245
643715980	Athe_1611	45.9184	5	5	29	YP_002573478 Athe_1611 hypothetical protein [Anaerocellum thermophilum Z-1320, DSM 6725]	3.79535e+06	7.48376e+06	8.61323e+06	4.83327e+06	5.6151e+06	8.54223e+06	6.84997e+06		23.8677	24.5149	24.7934	24.1825	24.5332	24.9305	24.9038		23.87	24.51	24.79	24.18	24.53	24.93	24.9		24.5332	0.464228	-0.245
643714645	Athe_0245	32.3699	7	7	46	YP_002572168 Athe_0245 S-adenosylmethionine/tRNA-ribosyltransferase- isomerase [Anaerocellum thermophilum Z-1320, DSM 6725]	25749168	3.84116e+07	3.35252e+07	3.02155e+07	32583777	3.74374e+07	3.34971e+07		26.6513	26.8903	26.8387	26.8626	27.0498	27.1065	27.1275		26.65	26.89	26.84	26.86	27.05	27.11	27.13		26.8903	0.0502104	-0.244167
643715684	Athe_1319	37.365	16	22	182	YP_002573192 Athe_1319 Conserved carboxylase region [Anaerocellum thermophilum Z-1320, DSM 6725]	1.59424e+08	1.47455e+08	1.44007e+08	1.6852e+08	1.69253e+08	1.66364e+08	1.64417e+08		29.3931	28.8395	29.0019	29.3394	29.3498	29.2388	29.3527		29.39	28.84	29	29.34	29.35	29.24	29.35		29.3394	0.143328	-0.243334
643716978	Athe_2609	70.1923	23	30	220	YP_002574447 Athe_2609 SufBD protein [Anaerocellum thermophilum Z-1320, DSM 6725]	2.11786e+08	2.78733e+08	264375073	2.7882e+08	3.05466e+08	2.55326e+08	2.88337e+08		29.8137	29.77	29.9313	30.0907	30.2107	29.8797	30.1416		29.81	29.77	29.93	30.09	30.21	29.88	30.14		29.9313	0.0476333	-0.243333
643714669	Athe_0271	42.3529	3	4	17	YP_002572192 Athe_0271 hypothetical protein [Anaerocellum thermophilum Z-1320, DSM 6725]	3.26455e+07	5.25148e+07	37860628	42391844	4.43842e+07	3.83808e+07	44706841		27.0526	27.3444	27.0285	27.3586	27.5028	27.1407	27.5316		27.05	27.34	27.03	27.36	27.5	27.14	27.53		27.3444	0.13127	-0.2425
643715417	Athe_1051	33.1361	25	32	206	YP_002572925 Athe_1051 translation initiation factor IF-2 [Anaerocellum thermophilum Z-1320, DSM 6725]	5.43777e+07	1.78797e+08	1.50834e+08	1.36133e+08	1.63856e+08	1.04603e+08	1.05998e+08		27.7634	29.1255	29.0774	29.006	29.2959	28.5401	28.7413		27.76	29.13	29.08	29.01	29.3	28.54	28.74		29.006	0.593845	-0.240834
643716021	Athe_1652	68	7	9	25	YP_002573519 Athe_1652 flagellar protein FliS [Anaerocellum thermophilum Z-1320, DSM 6725]	2.19191e+07	29766084	3.11814e+07	2.5539e+07	5.62937e+07	2.44309e+07	1.67296e+07		26.4034	26.5221	26.7308	26.6528	27.8159	26.5371	26.1523		26.4	26.52	26.73	26.65	27.82	26.54	26.15		26.5371	0.603416	-0.24
643714606	Athe_0205	18.6147	4	4	24	YP_002572129 Athe_0205 FldZ protein [Anaerocellum thermophilum Z-1320, DSM 6725]	1.01318e+07	1.77047e+07	1.07922e+07	1.15627e+07	2.526e+07	4.05991e+06	19829160		25.2596	25.7656	25.1728	25.5442	26.7127	23.9091	26.3908		25.26	25.77	25.17	25.54	26.71	23.91	26.39		25.5442	0.766566	-0.2375
643716147	Athe_1770	31.5956	15	17	75	YP_002573636 Athe_1770 CheA signal transduction histidine kinase [Anaerocellum thermophilum Z-1320, DSM 6725]	3.24819e+07	2.08075e+07	2.02225e+07	3.16116e+07	2.61319e+07	2.13844e+07	1.98845e+07		27.0086	26	26.1135	26.9364	26.7546	26.3499	26.3979		27.01	26	26.11	26.94	26.75	26.35	26.4		26.3979	0.48721	-0.236667
643716379	Athe_2005	28.3784	2	2	8	YP_002573863 Athe_2005 YcfA family protein [Anaerocellum thermophilum Z-1320, DSM 6725]	2113582	843578	1.22146e+06	795078	2422971	913176	782546		22.7294	21.3467	22.0008	21.8517	23.4115	21.9246	21.8652		22.73	21.35	22	21.85	23.41	21.92	21.87		21.9246	0.692402	-0.235834
643716946	Athe_2582	47.8873	7	9	85	YP_002574420 Athe_2582 Methionine synthase [Anaerocellum thermophilum Z-1320, DSM 6725]	8.71868e+07	8.44123e+07	7.71654e+07	6.68096e+07	1.17598e+08	1.05252e+08	8.39597e+07		28.4971	28.0338	28.088	27.9767	28.8291	28.5378	28.4154		28.5	28.03	28.09	27.98	28.83	28.54	28.42		28.4154	0.375849	-0.235833
643715642	Athe_1277	41.1111	16	18	108	YP_002573150 Athe_1277 RNA-metabolising metallo-beta-lactamase [Anaerocellum thermophilum Z-1320, DSM 6725]	4.64385e+07	8.73781e+07	8.47306e+07	9.28765e+07	6.39673e+07	8.39413e+07	6.76529e+07		27.5776	28.0845	28.2218	28.4485	27.9926	28.2249	28.1132		27.58	28.08	28.22	28.45	27.99	28.22	28.11		28.1132	0.296501	-0.2325
643715215	Athe_0837	55.0388	11	15	177	YP_002572725 Athe_0837 ribonuclease PH [Anaerocellum thermophilum Z-1320, DSM 6725]	64386067	7.08543e+07	6.86086e+07	7.47109e+07	7.48006e+07	6.51007e+07	8.41308e+07		28.0696	27.7807	27.9276	28.1362	28.2004	27.8673	28.4171		28.07	27.78	27.93	28.14	28.2	27.87	28.42		28.0696	0.187168	-0.230833
643716546	Athe_2181	18.759	12	14	73	YP_002574029 Athe_2181 DNA topoisomerase I [Anaerocellum thermophilum Z-1320, DSM 6725]	1.41871e+07	3.19226e+07	2.19976e+07	2.31537e+07	1.72782e+07	2.62957e+07	1.97415e+07		25.7457	26.621	26.2227	26.5123	26.195	26.6296	26.3837		25.75	26.62	26.22	26.51	26.19	26.63	26.38		26.3837	0.376748	-0.230833
643716322	Athe_1950	18.1208	3	4	26	YP_002573810 Athe_1950 D-tyrosyl-tRNA(Tyr) deacylase [Anaerocellum thermophilum Z-1320, DSM 6725]	3.82993e+06	7.1348e+06	1.18799e+07	5.40737e+06	7.47176e+06	8.04586e+06	6.93415e+06		23.8836	24.4453	25.278	24.3503	24.9634	24.843	24.92		23.88	24.45	25.28	24.35	24.96	24.84	24.92		24.843	0.569085	-0.230833
643716004	Athe_1635	22.252	6	9	43	YP_002573502 Athe_1635 protein of unknown function DUF111 [Anaerocellum thermophilum Z-1320, DSM 6725]	6.17324e+07	3.24876e+07	5.19585e+07	6.50043e+07	50048564	41778949	4.63051e+07		28.032	26.648	27.4924	27.9685	27.6737	27.2601	27.5809		28.03	26.65	27.49	27.97	27.67	27.26	27.58		27.5809	0.569257	-0.23
643714825	Athe_0438	48.5739	38	41	299	YP_002572343 Athe_0438 S-layer domain protein [Anaerocellum thermophilum Z-1320, DSM 6725]	9.29476e+07	1.60719e+08	1.9538e+08	2.06346e+08	2.10784e+08	9.80801e+07	1.44169e+08		28.5727	28.9716	29.4587	29.6256	29.665	28.4557	29.1705		28.57	28.97	29.46	29.63	29.66	28.46	29.17		29.1705	0.585842	-0.23
643715338	Athe_0972	55.4688	8	10	97	YP_002572847 Athe_0972 ribosomal protein L19 [Anaerocellum thermophilum Z-1320, DSM 6725]	2.12031e+08	2.79187e+08	298931807	3.50053e+08	3.24837e+08	2.58318e+08	2.42208e+08		29.8137	29.77	30.1169	30.4167	30.2981	29.8955	29.8978		29.81	29.77	30.12	30.42	30.3	29.9	29.9		29.8978	0.268064	-0.229999
643715925	Athe_1553	20.6997	5	5	30	YP_002573424 Athe_1553 heat-inducible transcription repressor HrcA [Anaerocellum thermophilum Z-1320, DSM 6725]	5.11035e+06	3450674	3.54758e+06	4.03062e+06	4.91345e+06	3.43782e+06	4.04053e+06		24.354	23.3912	23.5817	23.9568	24.3119	23.5831	24.164		24.35	23.39	23.58	23.96	24.31	23.58	24.16		23.9568	0.49118	-0.229166
643715426	Athe_1060	54.2169	15	26	309	YP_002572934 Athe_1060 Glycine hydroxymethyltransferase [Anaerocellum thermophilum Z-1320, DSM 6725]	7.34355e+08	1.29353e+09	1.19279e+09	1.24656e+09	1.45469e+09	1.00172e+09	1.3538e+09		31.7157	31.9935	32.1372	32.2677	32.3728	31.7558	32.306		31.72	31.99	32.14	32.27	32.37	31.76	32.31		32.1372	0.297368	-0.227501
643715622	Athe_1257	22.8311	3	3	17	YP_002573130 Athe_1257 competence protein ComEA helix-hairpin-helix repeat protein [Anaerocellum thermophilum Z-1320, DSM 6725]	3.99548e+06	3310410	2.31624e+06	8.22171e+06	1.23184e+06	4.596e+06	2.00756e+06		23.9837	23.331	22.9783	24.9766	22.4472	24.0062	23.186		23.98	23.33	22.98	24.98	22.45	24.01	23.19		23.331	0.754522	-0.227501
643715020	Athe_0639	45.6716	20	23	158	YP_002572536 Athe_0639 PpiC-type peptidyl-prolyl cis-trans isomerase [Anaerocellum thermophilum Z-1320, DSM 6725]	1.20053e+08	1.17148e+08	1.64131e+08	1.67051e+08	1.65137e+08	1.61744e+08	1.02059e+08		28.9666	28.5081	29.1916	29.3065	29.3038	29.1737	28.6874		28.97	28.51	29.19	29.31	29.3	29.17	28.69		29.1737	0.38801	-0.2275
643716570	Athe_2203	54.878	12	16	121	YP_002574050 Athe_2203 glycerophosphoryl diester phosphodiesterase [Anaerocellum thermophilum Z-1320, DSM 6725]	1.14202e+08	1.83911e+08	1.70651e+08	1.75887e+08	1.70431e+08	1.67325e+08	1.58585e+08		28.8843	29.1655	29.2649	29.3979	29.3569	29.2453	29.3094		28.88	29.17	29.26	29.4	29.36	29.25	29.31		29.2649	0.079671	-0.226667
643716171	Athe_1794	40.5405	9	9	40	YP_002573660 Athe_1794 Monogalactosyldiacylglycerol synthase [Anaerocellum thermophilum Z-1320, DSM 6725]	1.40295e+07	2.08367e+07	1.6346e+07	2.03521e+07	1.31687e+07	1.54632e+07	1.75259e+07		25.7402	26	25.7944	26.3441	25.8221	25.8969	26.2178		25.74	26	25.79	26.34	25.82	25.9	26.22		25.8969	0.220565	-0.226666
643714830	Athe_0443	31.701	11	13	100	YP_002572348 Athe_0443 amidohydrolase [Anaerocellum thermophilum Z-1320, DSM 6725]	9.2149e+07	4.15819e+07	5.55694e+07	7.5795e+07	5.90436e+07	5.46407e+07	7.3743e+07		28.6339	27.0065	27.6002	28.1578	27.8787	27.6244	28.2321		28.63	27.01	27.6	28.16	27.88	27.62	28.23		27.8787	0.621239	-0.225833
643715412	Athe_1046	36.5517	9	10	76	YP_002572920 Athe_1046 ribosome small subunit-dependent GTPase A [Anaerocellum thermophilum Z-1320, DSM 6725]	2.19627e+07	4.6036e+07	5.07706e+07	2.63842e+07	2.05623e+07	9.756e+07	4.14411e+07		26.4141	27.1525	27.4675	26.6692	26.4113	28.4431	27.4242		26.41	27.15	27.47	26.67	26.41	28.44	27.42		27.1525	0.722682	-0.225001
643716162	Athe_1785	15.2466	5	5	14	YP_002573651 Athe_1785 domain of unknown function DUF1727 [Anaerocellum thermophilum Z-1320, DSM 6725]	0	7.88755e+06	15569742	2.55639e+06	0	8.85469e+06	1.38787e+07			24.5924	25.6889	23.2758		25.0538	25.8952		20.0353	24.59	25.69	23.28	20.4214	25.05	25.9		25.0538	0.916546	-0.224433
643714818	Athe_0431	57.4514	23	29	219	YP_002572336 Athe_0431 dipeptidase [Anaerocellum thermophilum Z-1320, DSM 6725]	1.07214e+08	1.51061e+08	1.69681e+08	137335459	1.88808e+08	1.68955e+08	1.28785e+08		28.7886	28.8785	29.2513	29.0243	29.5012	29.25	29.0164		28.79	28.88	29.25	29.02	29.5	29.25	29.02		29.0243	0.266981	-0.224167
643716543	Athe_2178	49.569	21	30	210	YP_002574026 Athe_2178 heat shock protein HslVU, ATPase subunit HslU [Anaerocellum thermophilum Z-1320, DSM 6725]	1.90293e+08	2.96924e+08	2.43946e+08	2.31193e+08	3.54974e+08	2.38582e+08	2.55327e+08		29.6466	29.8608	29.8148	29.8128	30.4234	29.7875	29.9711		29.65	29.86	29.81	29.81	30.42	29.79	29.97		29.8148	0.271056	-0.224167
643716667	Athe_2303	58.4479	51	79	1489	YP_002574146 Athe_2303 S-layer domain protein [Anaerocellum thermophilum Z-1320, DSM 6725]	1.5743e+09	1.3355e+09	1.84648e+09	2.28942e+09	2.06642e+09	1.75573e+09	1.71565e+09		32.8806	32.0487	32.7856	33.1263	32.869	32.5404	32.6454		32.88	32.05	32.79	33.13	32.87	32.54	32.65		32.7856	0.442115	-0.224167
643715406	Athe_1040	31.068	10	13	89	YP_002572914 Athe_1040 methionyl-tRNA formyltransferase [Anaerocellum thermophilum Z-1320, DSM 6725]	1.43548e+07	3.67249e+07	3.35838e+07	2.541e+07	2.96365e+07	3.7378e+07	1.5946e+07		25.7637	26.8245	26.8424	26.6508	26.9352	27.1214	26.0835		25.76	26.82	26.84	26.65	26.94	27.12	26.08		26.8245	0.601034	-0.224167
643715419	Athe_1053	19.8113	6	6	49	YP_002572927 Athe_1053 phosphoesterase RecJ domain protein [Anaerocellum thermophilum Z-1320, DSM 6725]	41050116	4.67242e+07	41722335	4.87629e+07	49006993	41703316	4.16666e+07		27.4086	27.1744	27.169	27.5622	27.642	27.2569	27.4343		27.41	27.17	27.17	27.56	27.64	27.26	27.43		27.4086	0.120088	-0.2225
643716151	Athe_1774	37.5566	8	11	95	YP_002573640 Athe_1774 deoxyribose-phosphate aldolase [Anaerocellum thermophilum Z-1320, DSM 6725]	4.46013e+07	6.7368e+07	6.80774e+07	5.95582e+07	6.55948e+07	6.09024e+07	6.96064e+07		27.531	27.7072	27.9191	27.8241	28.025	27.7769	28.152		27.53	27.71	27.92	27.82	28.02	27.78	28.15		27.8241	0.171466	-0.2225
643715229	Athe_0851	6.35452	2	2	5	YP_002572739 Athe_0851 binding-protein-dependent transport systems inner membrane component [Anaerocellum thermophilum Z-1320, DSM 6725]	2.00912e+06	825245	711073	576955	695491	0	0		22.6314	21.3136	21.1618	21.4438	21.7727				22.63	21.31	21.16	21.44	21.77	22.2024	22.2756		21.4438	0.64562	-0.222011
643716485	Athe_2120	21.846	25	28	123	YP_002573968 Athe_2120 Ig domain protein group 2 domain protein [Anaerocellum thermophilum Z-1320, DSM 6725]	2.3859e+07	2.90813e+07	3.30449e+07	3.88415e+07	1.78676e+07	2.82567e+07	3.47782e+07		26.5368	26.4876	26.8135	27.2207	26.2211	26.7186	27.1809		26.54	26.49	26.81	27.22	26.22	26.72	27.18		26.7186	0.478312	-0.221666
643714931	Athe_0548	51.5108	25	35	306	YP_002572447 Athe_0548 anaerobic ribonucleoside-triphosphate reductase [Anaerocellum thermophilum Z-1320, DSM 6725]	2.1269e+08	3.11057e+08	2.93423e+08	3.41766e+08	3.39873e+08	2.7982e+08	2.46031e+08		29.8184	29.9277	30.0882	30.3834	30.3621	30.0114	29.9208		29.82	29.93	30.09	30.38	30.36	30.01	29.92		30.0114	0.212801	-0.220833
643715801	Athe_1438	25.2648	11	12	47	YP_002573309 Athe_1438 excinuclease ABC, B subunit [Anaerocellum thermophilum Z-1320, DSM 6725]	1.57631e+07	35305703	2.25491e+07	2.04093e+07	2.66134e+07	2.893e+07	17707356		25.905	26.768	26.2511	26.3435	26.7857	26.7631	26.2337		25.91	26.77	26.25	26.34	26.79	26.76	26.23		26.3435	0.451183	-0.22
643715924	Athe_1552	69.3333	16	25	256	YP_002573423 Athe_1552 GrpE protein [Anaerocellum thermophilum Z-1320, DSM 6725]	2.80858e+08	3.82225e+08	2.81866e+08	3.44393e+08	3.79304e+08	4.24272e+08	2.64517e+08		30.2349	30.2263	30.0336	30.3936	30.516	30.595	30.025		30.23	30.23	30.03	30.39	30.52	30.59	30.03		30.2349	0.223092	-0.219167
643716464	Athe_2097	60.4167	6	12	149	YP_002573947 Athe_2097 ribosomal protein S6 [Anaerocellum thermophilum Z-1320, DSM 6725]	8.26114e+07	1.60512e+08	1.39377e+08	1.42881e+08	1.44959e+08	1.39209e+08	112236266		28.3951	28.9716	28.9511	29.0819	29.1224	28.9536	28.8185		28.4	28.97	28.95	29.08	29.12	28.95	28.82		28.9536	0.267602	-0.219167
643714563	Athe_0161	51.0256	21	24	196	YP_002572086 Athe_0161 hypothetical protein [Anaerocellum thermophilum Z-1320, DSM 6725]	2.17664e+08	2.19211e+08	1.98598e+08	2.23263e+08	2.3503e+08	2.6711e+08	2.11662e+08		29.8611	29.4184	29.5019	29.7565	29.8366	29.9429	29.7124		29.86	29.42	29.5	29.76	29.84	29.94	29.71		29.7565	0.147192	-0.219166
643715779	Athe_1416	46.1538	9	12	59	YP_002573287 Athe_1416 hypothetical protein [Anaerocellum thermophilum Z-1320, DSM 6725]	4.14609e+07	7.26139e+07	6.40757e+07	62566643	5.4885e+07	71507379	5.91562e+07		27.4204	27.8151	27.8293	27.9017	27.7943	28.0031	27.9252		27.42	27.82	27.83	27.9	27.79	28	27.93		27.8293	0.144088	-0.215
643716943	Athe_2579	14.2361	6	7	22	YP_002574417 Athe_2579 alpha amylase catalytic region [Anaerocellum thermophilum Z-1320, DSM 6725]	1.13031e+07	1.97533e+07	4.49133e+06	9.07189e+06	6.71138e+06	7.1036e+06	1.87194e+07		25.4257	25.9284	23.8413	25.1937	24.8698	24.7509	26.3107		25.43	25.93	23.84	25.19	24.87	24.75	26.31		25.1937	0.764579	-0.213333
643716462	Athe_2095	50	5	5	36	YP_002573945 Athe_2095 ribosomal protein S18 [Anaerocellum thermophilum Z-1320, DSM 6725]	1.12376e+08	2.11423e+08	1.53893e+08	1.96569e+08	2.16535e+08	1.56629e+08	1.1903e+08		28.8553	29.3644	29.1115	29.5535	29.6964	29.138	28.9034		28.86	29.36	29.11	29.55	29.7	29.14	28.9		29.138	0.432258	-0.212499
643715625	Athe_1260	24.5033	2	2	9	YP_002573133 Athe_1260 5-formyltetrahydrofolate cyclo-ligase [Anaerocellum thermophilum Z-1320, DSM 6725]	680449	1.83099e+06	4.2558e+06	3625670	1.06235e+06	1.14831e+06	870887		20.8652	22.4705	23.8743	23.9127	22.3092	22.2177	22.0144		20.87	22.47	23.87	23.91	22.31	22.22	22.01		22.3092	0.823635	-0.209166
643715170	Athe_0792	47.3846	12	18	124	YP_002572680 Athe_0792 tryptophanyl-tRNA synthetase [Anaerocellum thermophilum Z-1320, DSM 6725]	1.54984e+08	2.18748e+08	2.32399e+08	2.65515e+08	2.03571e+08	2.30892e+08	1.77444e+08		29.3453	29.4184	29.7339	30.0089	29.6273	29.7323	29.4596		29.35	29.42	29.73	30.01	29.63	29.73	29.46		29.6273	0.270919	-0.2075
643715444	Athe_1078	72.3549	18	30	195	YP_002572952 Athe_1078 acetylglutamate kinase [Anaerocellum thermophilum Z-1320, DSM 6725]	1.21472e+09	4.19188e+08	1.11535e+09	1.02877e+09	1.04245e+09	9.84885e+08	887206320		32.4831	30.3605	32.058	31.9931	31.9122	31.7424	31.7176		32.48	30.36	32.06	31.99	31.91	31.74	31.72		31.9122	0.721455	-0.206666
643715726	Athe_1361	50.1946	15	23	287	YP_002573234 Athe_1361 methylthioadenosine phosphorylase [Anaerocellum thermophilum Z-1320, DSM 6725]	4.44959e+08	4.48195e+08	4.91747e+08	5.48327e+08	5.46573e+08	5.35548e+08	4.61145e+08		30.9415	30.4577	30.8545	31.082	31.0268	30.9138	30.8007		30.94	30.46	30.85	31.08	31.03	30.91	30.8		30.9138	0.213593	-0.205
643716341	Athe_1969	33.3333	5	7	70	YP_002573829 Athe_1969 hypothetical protein [Anaerocellum thermophilum Z-1320, DSM 6725]	1.1566e+08	1.65608e+08	1.21632e+08	1.63229e+08	132574278	1.9381e+08	1.01553e+08		28.9116	29.0161	28.7563	29.2708	28.9987	29.4397	28.6874		28.91	29.02	28.76	29.27	29	29.44	28.69		28.9987	0.364629	-0.203334
643716254	Athe_1882	22.0844	8	11	80	YP_002573743 Athe_1882 type II secretion system protein [Anaerocellum thermophilum Z-1320, DSM 6725]	5.57075e+07	1.13392e+08	1.12548e+08	1.25148e+08	7.87082e+07	1.00587e+08	8.36549e+07		27.8174	28.4576	28.6376	28.8772	28.2702	28.4832	28.4104		27.82	28.46	28.64	28.88	28.27	28.48	28.41		28.4576	0.468649	-0.203334
643716299	Athe_1927	37.8498	20	26	142	YP_002573788 Athe_1927 Beta-galactosidase [Anaerocellum thermophilum Z-1320, DSM 6725]	1.08304e+08	1.47373e+08	1.17063e+08	1.60404e+08	1.52918e+08	1.23069e+08	1.04441e+08		28.8031	28.8395	28.6911	29.2443	29.1971	28.7687	28.7146		28.8	28.84	28.69	29.24	29.2	28.77	28.71		28.8031	0.282996	-0.203333
643716934	Athe_2572	2.61194	2	2	5	YP_002574411 Athe_2572 hypothetical protein [Anaerocellum thermophilum Z-1320, DSM 6725]	0	0	2409829	546215	0	1.91969e+06	681960				23.0451	21.3553		22.916	21.6717		19.7436	21.8983	23.05	21.36	21.1036	22.92	21.67		22.2939	0.840405	-0.199436
643714745	Athe_0359	44.206	19	22	125	YP_002572268 Athe_0359 AMMECR1 domain protein [Anaerocellum thermophilum Z-1320, DSM 6725]	6.2828e+07	7.73231e+07	9.04898e+07	9.44727e+07	6.40312e+07	8.34823e+07	8.63513e+07		28.0249	27.9062	28.3204	28.4737	27.9856	28.2163	28.4549		28.02	27.91	28.32	28.47	27.99	28.22	28.45		28.2163	0.289806	-0.199166
643716010	Athe_1641	29.7297	5	5	56	YP_002573508 Athe_1641 signal peptidase I [Anaerocellum thermophilum Z-1320, DSM 6725]	17713262	2.62185e+07	1.92992e+07	1.78775e+07	2.62912e+07	2.57136e+07	1.32762e+07		26.0832	26.3351	26.0437	26.165	26.7806	26.6152	25.8333		26.08	26.34	26.04	26.17	26.78	26.62	25.83		26.165	0.495342	-0.196667
643715538	Athe_1173	73.4062	37	56	492	YP_002573046 Athe_1173 hybrid cluster protein [Anaerocellum thermophilum Z-1320, DSM 6725]	7.29888e+08	1.02756e+09	1.32802e+09	1.40775e+09	8.63176e+08	1.15041e+09	1.36217e+09		31.7076	31.6666	32.3021	32.4393	31.6496	31.9503	32.3163		31.71	31.67	32.3	32.44	31.65	31.95	32.32		31.9503	0.503114	-0.196667
643715634	Athe_1269	48.3221	10	12	79	YP_002573142 Athe_1269 GatB/YqeY domain-containing protein [Anaerocellum thermophilum Z-1320, DSM 6725]	7.45965e+07	1.18037e+08	7.62233e+07	8.96171e+07	1.02009e+08	1.1143e+08	7.39855e+07		28.2511	28.5204	28.0624	28.3966	28.6294	28.6165	28.2378		28.25	28.52	28.06	28.4	28.63	28.62	28.24		28.3966	0.268962	-0.195833
643714755	Athe_0369	35.0394	7	8	19	YP_002572278 Athe_0369 thiazole biosynthesis family protein [Anaerocellum thermophilum Z-1320, DSM 6725]	6.11782e+06	10516327	1.04106e+07	9.43304e+06	1.19916e+07	7.25371e+06	6.24162e+06		24.5294	25.0074	25.0876	25.1793	25.6554	24.6765	24.7731		24.53	25.01	25.09	25.18	25.66	24.68	24.77		25.0074	0.546274	-0.195833
643715579	Athe_1214	53.2374	12	14	138	YP_002573087 Athe_1214 nicotinate-nucleotide pyrophosphorylase [Anaerocellum thermophilum Z-1320, DSM 6725]	1.3117e+08	1.54861e+08	1.76682e+08	1.50613e+08	1.52169e+08	1.95162e+08	1.6622e+08		29.0978	28.9165	29.3121	29.1746	29.1976	29.4797	29.3697		29.1	28.92	29.31	29.17	29.2	29.48	29.37		29.1976	0.187974	-0.195
643714759	Athe_0373	21.9048	7	9	38	YP_002572282 Athe_0373 thiamine biosynthesis protein ThiC [Anaerocellum thermophilum Z-1320, DSM 6725]	8.41627e+06	1.53275e+07	1.08762e+07	1.74247e+07	1.6167e+07	9.14313e+06	5.29921e+06		24.9824	25.554	25.1775	26.0895	26.0833	25.0091	24.5443		24.98	25.55	25.18	26.09	26.08	25.01	24.54		25.1775	0.705083	-0.193334
643714975	Athe_0592	36.5796	12	16	101	YP_002572491 Athe_0592 histidyl-tRNA synthetase [Anaerocellum thermophilum Z-1320, DSM 6725]	7.2232e+07	7.63472e+07	80243074	9.15125e+07	7.6578e+07	8.27525e+07	7.4763e+07		28.2265	27.8873	28.1468	28.4267	28.2361	28.2059	28.2529		28.23	27.89	28.15	28.43	28.24	28.21	28.25		28.2265	0.123976	-0.1925
643716009	Athe_1640	41.3793	4	6	55	YP_002573507 Athe_1640 hypothetical protein [Anaerocellum thermophilum Z-1320, DSM 6725]	1.04706e+08	1.4353e+08	1.5746e+08	1.48984e+08	1.60453e+08	1.32047e+08	1.33114e+08		28.7604	28.8096	29.131	29.1487	29.2653	28.8893	29.0592		28.76	28.81	29.13	29.15	29.27	28.89	29.06		29.0592	0.214785	-0.1925
643714484	Athe_0073	33.945	8	8	60	YP_002572007 Athe_0073 hypothetical protein [Anaerocellum thermophilum Z-1320, DSM 6725]	8277374	1.1862e+07	2.16072e+07	10222123	1.79602e+07	1.409e+07	8.95819e+06		24.9646	25.1891	26.2049	25.3237	26.2569	25.7131	25.28		24.96	25.19	26.2	25.32	26.26	25.71	25.28		25.3237	0.663838	-0.1925
643715658	Athe_1293	47.4138	5	6	33	YP_002573166 Athe_1293 hypothetical protein [Anaerocellum thermophilum Z-1320, DSM 6725]	3.31081e+07	58896527	3.78547e+07	5.31595e+07	6.03972e+07	1.87903e+07	5.57745e+07		27.0765	27.5115	27.0329	27.6823	27.9257	26.1406	27.8424		27.08	27.51	27.03	27.68	27.93	26.14	27.84		27.5115	0.726516	-0.190833
643715777	Athe_1414	48.6486	19	24	209	YP_002573285 Athe_1414 aminotransferase class I and II [Anaerocellum thermophilum Z-1320, DSM 6725]	1.17565e+08	1.7679e+08	1.60126e+08	165200099	1.43413e+08	2.35126e+08	1.20021e+08		28.9372	29.1092	29.1638	29.2948	29.104	29.7316	28.9151		28.94	29.11	29.16	29.29	29.1	29.73	28.92		29.1092	0.413651	-0.19
643716410	Athe_2043	13.834	3	4	26	YP_002573893 Athe_2043 RNA methyltransferase, TrmH family, group 3 [Anaerocellum thermophilum Z-1320, DSM 6725]	5.11027e+06	2779181	3.18142e+06	3.62331e+06	3.44499e+06	3.17542e+06	4.07039e+06		24.3581	23.0776	23.4367	23.8112	23.8104	23.4737	24.1744		24.36	23.08	23.44	23.81	23.81	23.47	24.17		23.8104	0.624087	-0.188333
643715059	Athe_0686	65.6566	24	38	354	YP_002572575 Athe_0686 S-adenosylmethionine synthetase [Anaerocellum thermophilum Z-1320, DSM 6725]	6.56829e+08	1.14923e+09	1.02997e+09	1.21202e+09	1.14692e+09	9.66778e+08	9.77967e+08		31.5459	31.8266	31.9259	32.223	32.0514	31.7149	31.8544		31.55	31.83	31.93	32.22	32.05	31.71	31.85		31.8544	0.302178	-0.1875
643715190	Athe_0812	53.5714	7	7	33	YP_002572700 Athe_0812 NUDIX hydrolase [Anaerocellum thermophilum Z-1320, DSM 6725]	3.52959e+07	4.62817e+07	8.95054e+07	4.557e+07	2.09517e+07	9.797e+07	9.73954e+07		27.1739	27.1619	28.3251	27.4368	26.4568	28.4407	28.6228		27.17	27.16	28.33	27.44	26.46	28.44	28.62		27.4368	0.793	-0.186667
643715583	Athe_1218	49.3573	17	17	92	YP_002573091 Athe_1218 protein of unknown function Met10 [Anaerocellum thermophilum Z-1320, DSM 6725]	3.78593e+07	7.38571e+07	6.34725e+07	6.62683e+07	6.54785e+07	5.67383e+07	4.73614e+07		27.2824	27.8409	27.8151	27.9945	28.0437	27.6883	27.6138		27.28	27.84	27.82	27.99	28.04	27.69	27.61		27.8151	0.393322	-0.185834
643714897	Athe_0515	39.375	11	12	57	YP_002572414 Athe_0515 DNA-directed DNA polymerase [Anaerocellum thermophilum Z-1320, DSM 6725]	2.54347e+07	40219285	3.23887e+07	3.81236e+07	2.78607e+07	2.59825e+07	37940359		26.635	26.9568	26.7896	27.1961	26.8323	26.5991	27.3004		26.64	26.96	26.79	27.2	26.83	26.6	27.3		26.8323	0.411446	-0.185834
643715495	Athe_1129	48.5294	18	22	168	YP_002573003 Athe_1129 adenylosuccinate lyase [Anaerocellum thermophilum Z-1320, DSM 6725]	1.50872e+08	9.50327e+07	9.57301e+07	1.23719e+08	1.32605e+08	1.20034e+08	1.04493e+08		29.3187	28.2056	28.3984	28.8699	28.999	28.7326	28.7146		29.32	28.21	28.4	28.87	29	28.73	28.71		28.7326	0.563273	-0.184167
643714977	Athe_0594	12.4503	7	7	19	YP_002572493 Athe_0594 Cellulase [Anaerocellum thermophilum Z-1320, DSM 6725]	3.09811e+06	1.74061e+06	3.25804e+06	5.08019e+06	3991688	1935543	859635		23.5656	22.3972	23.4915	24.3736	24.0726	22.9098	21.9966		23.57	22.4	23.49	24.37	24.07	22.91	22		23.4915	0.807995	-0.184167
643716321	Athe_1949	53.0303	6	10	59	YP_002573809 Athe_1949 beta-lactamase domain protein [Anaerocellum thermophilum Z-1320, DSM 6725]	4.40405e+07	8.15571e+07	5.80141e+07	5.56356e+07	6.22403e+07	7.45141e+07	56148166		27.5047	27.9848	27.681	27.7428	27.9648	28.0614	27.8499		27.5	27.98	27.68	27.74	27.96	28.06	27.85		27.8499	0.257464	-0.1825
643715862	Athe_1499	11.3752	6	6	24	YP_002573370 Athe_1499 DNA mismatch repair protein MutL [Anaerocellum thermophilum Z-1320, DSM 6725]	2.94761e+06	4.63638e+06	4.93168e+06	1.87198e+06	5423268	6.70588e+06	3.57724e+06		23.5159	23.8215	24.0274	22.9158	24.4497	24.532	23.9947		23.52	23.82	24.03	22.92	24.45	24.53	23.99		23.9947	0.705208	-0.1825
643715520	Athe_1154	26.5244	7	10	118	YP_002573028 Athe_1154 3-oxoacyl-(acyl-carrier-protein) synthase III [Anaerocellum thermophilum Z-1320, DSM 6725]	1.02344e+08	1.21703e+08	1.09933e+08	1.33195e+08	1.15663e+08	1.19021e+08	1.05347e+08		28.7207	28.5689	28.5977	28.9729	28.8062	28.7209	28.728		28.72	28.57	28.6	28.97	28.81	28.72	28.73		28.7209	0.0729632	-0.1775
643716132	Athe_1754	66.9474	29	36	220	YP_002573621 Athe_1754 peptidase M18 aminopeptidase I [Anaerocellum thermophilum Z-1320, DSM 6725]	1.89366e+08	3.54023e+08	2.61834e+08	3.08775e+08	3.29247e+08	2.58838e+08	2.30235e+08		29.6347	30.1157	29.9234	30.2341	30.3147	29.9006	29.8266		29.63	30.12	29.92	30.23	30.31	29.9	29.83		29.9234	0.37968	-0.1775
643715773	Athe_1410	49.3088	23	34	371	YP_002573281 Athe_1410 glycyl-tRNA synthetase [Anaerocellum thermophilum Z-1320, DSM 6725]	3.67316e+08	3.67779e+08	3.83138e+08	4.39899e+08	4.08819e+08	3.93724e+08	3.89986e+08		30.6434	30.1721	30.4871	30.76	30.6237	30.489	30.5664		30.64	30.17	30.49	30.76	30.62	30.49	30.57		30.5664	0.244472	-0.176667
643716152	Athe_1775	46.2585	14	18	129	YP_002573641 Athe_1775 pyrimidine-nucleoside phosphorylase [Anaerocellum thermophilum Z-1320, DSM 6725]	4.82374e+07	5.01015e+07	6.4863e+07	7.25405e+07	4.3742e+07	5.22141e+07	5.92159e+07		27.6528	27.2765	27.8467	28.1028	27.4846	27.5691	27.9252		27.65	27.28	27.85	28.1	27.48	27.57	27.93		27.6528	0.463951	-0.176666
643715571	Athe_1206	17.6471	2	2	54	YP_002573079 Athe_1206 ribosomal protein L20 [Anaerocellum thermophilum Z-1320, DSM 6725]	1.56701e+08	2.20784e+08	128445116	1.62736e+08	169931234	1.84494e+08	1.8037e+08		29.3644	29.4316	28.8345	29.2898	29.3631	29.3996	29.4832		29.36	29.43	28.83	29.29	29.36	29.4	29.48		29.3644	0.336045	-0.175833
643716248	Athe_1876	15.2632	2	2	13	YP_002573737 Athe_1876 hypothetical protein [Anaerocellum thermophilum Z-1320, DSM 6725]	865810	1.16521e+06	2.1231e+06	1.18683e+06	816881	1052492	863052		21.1532	21.8209	22.8541	22.3913	21.9666	22.0988	22.0015		21.15	21.82	22.85	22.39	21.97	22.1	22		22.0015	0.700138	-0.175
643716437	Athe_2070	46.4789	6	11	118	YP_002573920 Athe_2070 ribosomal protein L13 [Anaerocellum thermophilum Z-1320, DSM 6725]	1.45665e+08	127489277	1.95141e+08	1.81526e+08	1.90245e+08	1.17353e+08	1.75726e+08		29.2647	28.6272	29.453	29.4513	29.5236	28.7291	29.4517		29.26	28.63	29.45	29.45	29.52	28.73	29.45		29.4513	0.590135	-0.174167
643715677	Athe_1312	16.6667	3	3	17	YP_002573185 Athe_1312 glycosyl transferase family 2 [Anaerocellum thermophilum Z-1320, DSM 6725]	0	6.49428e+06	3.90785e+06	1.8542e+06	4.38242e+06	4.45977e+06	2.27522e+06			24.3087	23.6766	22.929	24.1523	23.9584	23.3626		22.2883	24.31	23.68	22.93	24.15	23.96	23.36		23.8175	0.783342	-0.173906
643715301	Athe_0932	30.4	3	3	16	YP_002572810 Athe_0932 protein of unknown function DUF1667 [Anaerocellum thermophilum Z-1320, DSM 6725]	4443260	5.98467e+06	1.03909e+06	3.0996e+06	2437208	3.08644e+06	3.01875e+06		24.113	24.1899	21.8028	23.6213	23.3439	23.4449	23.7564		24.11	24.19	21.8	23.62	23.34	23.44	23.76		23.6213	0.804734	-0.173334
643716474	Athe_2108	34.7765	21	24	131	YP_002573957 Athe_2108 ribonuclease R [Anaerocellum thermophilum Z-1320, DSM 6725]	6.20364e+07	1.06893e+08	1.10171e+08	9.90705e+07	8.8442e+07	1.08532e+08	8.28126e+07		27.9785	28.3783	28.5988	28.5418	28.43	28.5905	28.3953		27.98	28.38	28.6	28.54	28.43	28.59	28.4		28.43	0.338963	-0.170001
643716312	Athe_1940	33.8403	8	10	71	YP_002573800 Athe_1940 ABC transporter related [Anaerocellum thermophilum Z-1320, DSM 6725]	2.20007e+07	2.53517e+07	1.78433e+07	1.78165e+07	2.31308e+07	2.28053e+07	1.90785e+07		26.4128	26.2901	25.9267	26.1509	26.5915	26.438	26.3404		26.41	26.29	25.93	26.15	26.59	26.44	26.34		26.3404	0.344045	-0.17
643714466	Athe_0054	48.5597	10	13	95	YP_002571989 Athe_0054 Nucleotidyl transferase [Anaerocellum thermophilum Z-1320, DSM 6725]	4.18467e+07	9.55496e+07	8.11142e+07	7.7336e+07	7.09908e+07	7.10041e+07	6.65899e+07		27.4187	28.2132	28.1571	28.187	28.1344	27.9907	28.0902		27.42	28.21	28.16	28.19	28.13	27.99	28.09		28.1344	0.473466	-0.17
643716129	Athe_1751	31.1966	8	9	46	YP_002573618 Athe_1751 two component transcriptional regulator, winged helix family [Anaerocellum thermophilum Z-1320, DSM 6725]	1.47743e+07	2.03097e+07	2.47902e+07	1.46541e+07	2.34973e+07	2.3259e+07	1.44527e+07		25.8237	25.9647	26.4138	25.8845	26.6234	26.477	25.9544		25.82	25.96	26.41	25.88	26.62	26.48	25.95		25.9647	0.552469	-0.169167
643716517	Athe_2152	43.8172	11	12	86	YP_002574000 Athe_2152 GTP-binding signal recognition particle SRP54 G- domain protein [Anaerocellum thermophilum Z-1320, DSM 6725]	1.19761e+07	2.88361e+07	2.79811e+07	2.88657e+07	1.79955e+07	2.16396e+07	1.42857e+07		25.4949	26.4725	26.5734	26.8342	26.2544	26.3688	25.9349		25.49	26.47	26.57	26.83	26.25	26.37	25.93		26.3688	0.662317	-0.168334
643715297	Athe_0928	49.1758	14	20	162	YP_002572806 Athe_0928 iron-containing alcohol dehydrogenase [Anaerocellum thermophilum Z-1320, DSM 6725]	1.90694e+08	2.63957e+08	2.58393e+08	2.39332e+08	2.51854e+08	2.74721e+08	2.39454e+08		29.6571	29.6898	29.8962	29.8608	29.9379	29.9858	29.8803		29.66	29.69	29.9	29.86	29.94	29.99	29.88		29.8803	0.0680436	-0.1675
643716470	Athe_2104	44.6934	30	43	239	YP_002573953 Athe_2104 preprotein translocase, SecA subunit [Anaerocellum thermophilum Z-1320, DSM 6725]	1.31648e+08	1.76664e+08	126319372	1.39557e+08	1.68718e+08	1.58741e+08	1.40859e+08		29.1076	29.1092	28.8061	29.0594	29.3441	29.1653	29.141		29.11	29.11	28.81	29.06	29.34	29.17	29.14		29.1092	0.184682	-0.1675
643716600	Athe_2234	76.6667	6	8	68	YP_002574079 Athe_2234 response regulator receiver protein [Anaerocellum thermophilum Z-1320, DSM 6725]	6.2681e+07	3.78619e+07	5.65175e+07	5.97368e+07	4.86461e+07	4.65178e+07	5.63129e+07		28.0564	26.8712	27.6203	27.8402	27.6318	27.409	27.8549		28.06	26.87	27.62	27.84	27.63	27.41	27.85		27.6318	0.621768	-0.165833
643716035	Athe_1666	9.85325	4	4	14	YP_002573533 Athe_1666 AAA family ATPase [Anaerocellum thermophilum Z-1320, DSM 6725]	3.74782e+06	1.28458e+06	4.69717e+06	1.68463e+06	4.1067e+06	5.72836e+06	1.21705e+06		23.8432	21.9514	24.0297	22.8368	24.0919	24.3311	22.4865		23.84	21.95	24.03	22.84	24.09	24.33	22.49		23.8432	0.840205	-0.164166
643716661	Athe_2297	36.8889	6	7	54	YP_002574140 Athe_2297 ABC transporter related [Anaerocellum thermophilum Z-1320, DSM 6725]	1.08273e+07	1.99318e+07	1.4509e+07	1.08395e+07	1.35825e+07	1.64765e+07	1.4129e+07		25.358	25.9358	25.6191	25.4421	25.8656	25.9778	25.9152		25.36	25.94	25.62	25.44	25.87	25.98	25.92		25.8656	0.45786	-0.1625
643716524	Athe_2159	83.3333	7	18	239	YP_002574007 Athe_2159 response regulator receiver protein [Anaerocellum thermophilum Z-1320, DSM 6725]	3.24761e+08	4.76799e+08	4.73423e+08	4.48247e+08	4.93724e+08	5.0565e+08	3.82655e+08		30.4575	30.5488	30.7962	30.7858	30.8868	30.838	30.541		30.46	30.55	30.8	30.79	30.89	30.84	30.54		30.7858	0.253401	-0.161668
643715509	Athe_1143	86.7257	9	11	70	YP_002573017 Athe_1143 hypothetical protein [Anaerocellum thermophilum Z-1320, DSM 6725]	9.12979e+07	7.65388e+07	8.74976e+07	9.23805e+07	8.91658e+07	9.90764e+07	7.6548e+07		28.5698	27.8911	28.2719	28.4407	28.4445	28.4573	28.2844		28.57	27.89	28.27	28.44	28.44	28.46	28.28		28.4407	0.390228	-0.161667
643715484	Athe_1118	41.0959	8	10	133	YP_002572992 Athe_1118 ribosomal protein L21 [Anaerocellum thermophilum Z-1320, DSM 6725]	1.06932e+08	1.60124e+08	1.12194e+08	1.79575e+08	1.40524e+08	1.44541e+08	7.91502e+07		28.7882	28.9626	28.6274	29.4071	29.0785	28.996	28.333		28.79	28.96	28.63	29.41	29.08	29	28.33		28.9626	0.588103	-0.161667
643715626	Athe_1261	25	7	8	52	YP_002573134 Athe_1261 metal dependent phosphohydrolase [Anaerocellum thermophilum Z-1320, DSM 6725]	2.00446e+07	31617250	2.86542e+07	2.72814e+07	2.61979e+07	2.60121e+07	2.16741e+07		26.2646	26.6073	26.6076	26.7291	26.7564	26.61	26.5192		26.26	26.61	26.61	26.73	26.76	26.61	26.52		26.6076	0.227674	-0.161666
643715524	Athe_1158	59.7087	20	39	399	YP_002573032 Athe_1158 3-oxoacyl-(acyl-carrier-protein) synthase 2 [Anaerocellum thermophilum Z-1320, DSM 6725]	5.55591e+08	6.64229e+08	7.58113e+08	6.75679e+08	9.17518e+08	5.83357e+08	7.91017e+08		31.2886	31.0291	31.481	31.3898	31.7395	31.0166	31.5571		31.29	31.03	31.48	31.39	31.74	31.02	31.56		31.3898	0.482008	-0.160833
643715040	Athe_0659	57.9477	24	33	282	YP_002572556 Athe_0659 lysyl-tRNA synthetase [Anaerocellum thermophilum Z-1320, DSM 6725]	1.69056e+08	3.33599e+08	3.11468e+08	3.41963e+08	280303134	220203290	2.71037e+08		29.4669	30.0313	30.1777	30.3856	30.0891	29.6705	30.0564		29.47	30.03	30.18	30.39	30.09	29.67	30.06		30.0564	0.554482	-0.159166
643716290	Athe_1918	52.8662	17	28	232	YP_002573779 Athe_1918 L-lactate dehydrogenase [Anaerocellum thermophilum Z-1320, DSM 6725]	2.48191e+08	3.09379e+08	2.67515e+08	3.16601e+08	2.51217e+08	3.20395e+08	2.84097e+08		30.0487	29.9183	29.9553	30.2762	29.9352	30.1995	30.122		30.05	29.92	29.96	30.28	29.94	30.2	30.12		30.0487	0.145463	-0.158335
643715617	Athe_1252	41.1911	14	16	76	YP_002573125 Athe_1252 cell envelope-related transcriptional attenuator [Anaerocellum thermophilum Z-1320, DSM 6725]	9.75913e+07	143289974	8.47456e+07	1.38837e+08	1.26235e+08	1.31085e+08	6.43448e+07		28.6498	28.7995	28.2127	29.0273	28.9234	28.8498	28.041		28.65	28.8	28.21	29.03	28.92	28.85	28.04		28.7995	0.630563	-0.156668
643715016	Athe_0635	39.7849	11	16	126	YP_002572532 Athe_0635 UDP-N-acetylglucosamine pyrophosphorylase [Anaerocellum thermophilum Z-1320, DSM 6725]	3.64398e+07	8.66501e+07	4.98948e+07	5.84095e+07	7.85035e+07	3.91709e+07	4.99279e+07		27.2183	28.0729	27.4621	27.8167	28.2835	27.1695	27.6858		27.22	28.07	27.46	27.82	28.28	27.17	27.69		27.6858	0.667163	-0.156668
643716245	Athe_1873	61.6822	13	20	159	YP_002573734 Athe_1873 hypothetical protein [Anaerocellum thermophilum Z-1320, DSM 6725]	9.4352e+07	2.86423e+08	2.73937e+08	1.94948e+08	2.24871e+08	1.6016e+08	2.47589e+08		28.5897	29.806	29.9871	29.5649	29.778	29.2135	29.9321		28.59	29.81	29.99	29.56	29.78	29.21	29.93		29.778	0.719254	-0.156667
643715923	Athe_1551	72.1582	36	57	632	YP_002573422 Athe_1551 chaperone protein DnaK [Anaerocellum thermophilum Z-1320, DSM 6725]	6.85674e+08	9.73793e+08	8.75402e+08	8.28065e+08	1.21899e+09	9.3953e+08	8.3697e+08		31.6123	31.5854	31.6877	31.6806	32.1347	31.6785	31.6363		31.61	31.59	31.69	31.68	32.13	31.68	31.64		31.6785	0.3253	-0.1525
643715211	Athe_0833	16.9231	6	7	42	YP_002572721 Athe_0833 MCP methyltransferase, CheR-type [Anaerocellum thermophilum Z-1320, DSM 6725]	2.80947e+07	3.16685e+07	1.63979e+07	2.81606e+07	2.50317e+07	3.11302e+07	1.3103e+07		26.7855	26.6119	25.8025	26.8061	26.7104	26.8791	25.8121		26.79	26.61	25.8	26.81	26.71	26.88	25.81		26.7104	0.712111	-0.152499
643714846	Athe_0458	33.6283	12	15	154	YP_002572363 Athe_0458 beta-galactosidase [Anaerocellum thermophilum Z-1320, DSM 6725]	1.30498e+08	1.147e+08	1.09487e+08	1.26939e+08	1.49713e+08	1.14054e+08	1.05262e+08		29.0882	28.483	28.5846	28.9052	29.1693	28.6584	28.728		29.09	28.48	28.58	28.91	29.17	28.66	28.73		28.728	0.500036	-0.150833
643716149	Athe_1772	57.7206	11	16	101	YP_002573638 Athe_1772 inosine guanosine and xanthosine phosphorylase family [Anaerocellum thermophilum Z-1320, DSM 6725]	1.01532e+08	1.11503e+08	1.4409e+08	1.22945e+08	1.17214e+08	1.46289e+08	1.0863e+08		28.7231	28.4447	28.9965	28.8596	28.8187	29.0245	28.7804		28.72	28.44	29	28.86	28.82	29.02	28.78		28.8187	0.359937	-0.15
643714507	Athe_0097	17.9372	6	6	75	YP_002572030 Athe_0097 Glucosylceramidase [Anaerocellum thermophilum Z-1320, DSM 6725]	9362906	7.51844e+06	1.11985e+07	1.17752e+07	7.6024e+06	7.5268e+06	8.1084e+06		25.1745	24.5226	25.1883	25.5368	25.0041	24.7568	25.1403		25.17	24.52	25.19	25.54	25	24.76	25.14		25.1403	0.598489	-0.15
643716740	Athe_2376	4.79452	2	2	4	YP_002574219 Athe_2376 extracellular solute-binding protein family 1 [Anaerocellum thermophilum Z-1320, DSM 6725]	843654	0	883284	935463	0	0	634589		20.9546		21.5046	22.0878			21.5717		20.95	18.948	21.5	22.09	19.5088	19.2949	21.57		21.5381	0.893223	-0.149915
643715838	Athe_1475	53.7313	7	10	75	YP_002573346 Athe_1475 imidazole glycerol phosphate synthase, glutamine amidotransferase subunit [Anaerocellum thermophilum Z-1320, DSM 6725]	73409570	1.24612e+08	132392996	98766755	1.2685e+08	1.1177e+08	106683145		28.2249	28.6041	28.8684	28.5404	28.9342	28.6335	28.7545		28.22	28.6	28.87	28.54	28.93	28.63	28.75		28.6335	0.460399	-0.149167
643714804	Athe_0417	46.5909	11	16	151	YP_002572322 Athe_0417 Linocin_M18 bacteriocin protein [Anaerocellum thermophilum Z-1320, DSM 6725]	7.14676e+07	1.00905e+08	138735180	1.04156e+08	8.34322e+07	8.06401e+07	1.59524e+08		28.1933	28.2945	28.943	28.6272	28.3457	28.1733	29.3181		28.19	28.29	28.94	28.63	28.35	28.17	29.32		28.3457	0.703633	-0.144166
643714894	Athe_0512	52.8846	8	10	43	YP_002572411 Athe_0512 thymidylate kinase [Anaerocellum thermophilum Z-1320, DSM 6725]	2.27566e+07	3.124e+07	3.4231e+07	3.91571e+07	2.37016e+07	2.84557e+07	2.19192e+07		26.4644	26.5888	26.8668	27.2383	26.6197	26.7378	26.532		26.46	26.59	26.87	27.24	26.62	26.74	26.53		26.6197	0.533229	-0.1425
643715601	Athe_1236	34.4828	8	11	86	YP_002573109 Athe_1236 lipopolysaccharide biosynthesis protein [Anaerocellum thermophilum Z-1320, DSM 6725]	9.79998e+07	8.19731e+07	8.68214e+07	6.88014e+07	9.53556e+07	1.05967e+08	102271866		28.6729	27.9919	28.2584	28.0183	28.5318	28.5528	28.6874		28.67	27.99	28.26	28.02	28.53	28.55	28.69		28.5318	0.582689	-0.140834
643716214	Athe_1837	65.586	20	27	235	YP_002573703 Athe_1837 acetylornithine and succinylornithine aminotransferase [Anaerocellum thermophilum Z-1320, DSM 6725]	2.30085e+08	2.3756e+08	1.70911e+08	2.42503e+08	2.19079e+08	2.05364e+08	2.10753e+08		29.9404	29.5392	29.2753	29.8817	29.7364	29.5656	29.7058		29.94	29.54	29.28	29.88	29.74	29.57	29.71		29.7058	0.470662	-0.138332
643716249	Athe_1877	11.9565	2	2	20	YP_002573738 Athe_1877 hypothetical protein [Anaerocellum thermophilum Z-1320, DSM 6725]	2.28372e+06	1.93401e+06	4.14194e+06	5.00078e+06	3.26403e+06	1.39131e+06	1.33693e+06		23.0667	22.5477	23.831	24.3245	23.7755	22.4307	22.6179		23.07	22.55	23.83	24.32	23.78	22.43	22.62		23.0667	0.83384	-0.137501
643716178	Athe_1801	23.8494	3	3	20	YP_002573667 Athe_1801 cell division ATP-binding protein FtsE [Anaerocellum thermophilum Z-1320, DSM 6725]	942853	1.85932e+07	5.57009e+06	1.25921e+07	4.87984e+06	1.24674e+06	3.97621e+06		21.7614	25.8377	24.1645	25.5834	24.3029	22.2075	24.1431		21.76	25.84	24.16	25.58	24.3	22.21	24.14		24.1645	0.919098	-0.137499
643716621	Athe_2255	45.1546	19	26	182	YP_002574100 Athe_2255 glutamyl-tRNA synthetase [Anaerocellum thermophilum Z-1320, DSM 6725]	1.39529e+08	2.19962e+08	1.54639e+08	2.14772e+08	1.37378e+08	1.53181e+08	2.01779e+08		29.1913	29.425	29.1229	29.7017	29.0561	29.1341	29.6447		29.19	29.43	29.12	29.7	29.06	29.13	29.64		29.1913	0.551157	-0.135832
643715413	Athe_1047	8.1448	2	3	22	YP_002572921 Athe_1047 ribulose-phosphate 3-epimerase [Anaerocellum thermophilum Z-1320, DSM 6725]	16892872	2.30495e+07	18374306	1.49141e+07	19936915	20513474	16679008		26.0164	26.146	25.9758	25.9015	26.3911	26.2966	26.1523		26.02	26.15	25.98	25.9	26.39	26.3	26.15		26.146	0.359368	-0.135
643715697	Athe_1332	86.8421	8	14	163	YP_002573205 Athe_1332 histidine triad (HIT) protein [Anaerocellum thermophilum Z-1320, DSM 6725]	5.65693e+08	6.48903e+08	5.59341e+08	6.18356e+08	5.3165e+08	7.92437e+08	6.68909e+08		31.3159	30.9959	31.0362	31.2603	30.9838	31.4453	31.3224		31.32	31	31.04	31.26	30.98	31.45	31.32		31.2603	0.400868	-0.1325
643717048	Athe_2688	23.1884	9	11	65	YP_002574517 Athe_2688 hypothetical protein [Anaerocellum thermophilum Z-1320, DSM 6725]	9.26112e+06	1.26561e+07	1.27208e+07	1.24216e+07	9.4834e+06	1.4753e+07	6.99304e+06		25.1297	25.2836	25.4007	25.5984	25.3184	25.7596	24.9321		25.13	25.28	25.4	25.6	25.32	25.76	24.93		25.3184	0.581341	-0.1325
643715034	Athe_0653	35.8333	3	3	24	YP_002572550 Athe_0653 RNA binding S1 domain protein [Anaerocellum thermophilum Z-1320, DSM 6725]	2.20533e+07	2.26064e+07	18711647	2.02025e+07	2.63417e+07	19024350	14404119		26.4221	26.1205	25.9996	26.335	26.7789	26.1842	25.9447		26.42	26.12	26	26.34	26.78	26.18	25.94		26.1842	0.602403	-0.13
643715487	Athe_1121	35.5972	12	14	69	YP_002572995 Athe_1121 GTP-binding protein Obg/CgtA [Anaerocellum thermophilum Z-1320, DSM 6725]	1.76153e+07	2.72676e+07	1.83851e+07	2.10704e+07	1.482e+07	2.32022e+07	1.80004e+07		26.0737	26.3949	25.9734	26.389	25.98	26.4648	26.2573		26.07	26.39	25.97	26.39	25.98	26.46	26.26		26.2573	0.466976	-0.129167
643716107	Athe_1729	29.0323	4	6	79	YP_002573596 Athe_1729 ribosomal protein L18 [Anaerocellum thermophilum Z-1320, DSM 6725]	1.37758e+08	1.53955e+08	1.65698e+08	1.82912e+08	2.03019e+08	1.33818e+08	1.25346e+08		29.1773	28.9071	29.2161	29.4473	29.6025	28.9072	28.9723		29.18	28.91	29.22	29.45	29.6	28.91	28.97		29.1773	0.581432	-0.129167
643716494	Athe_2129	32.3993	15	16	82	YP_002573977 Athe_2129 ribonuclease, Rne/Rng family [Anaerocellum thermophilum Z-1320, DSM 6725]	3.2085e+07	3.62814e+07	30036096	3.69307e+07	2.58075e+07	4.23416e+07	24046760		27.004	26.8086	26.6736	27.1512	26.7326	27.2844	26.6603		27	26.81	26.67	27.15	26.73	27.28	26.66		26.8086	0.545549	-0.128333
643716334	Athe_1962	9.41385	5	5	11	YP_002573822 Athe_1962 ABC transporter related [Anaerocellum thermophilum Z-1320, DSM 6725]	8036856	1.31181e+07	1.20439e+07	9.80779e+06	11876910	1.03897e+07	7.97047e+06		24.9163	25.3286	25.3152	25.2536	25.6576	25.2381	25.1159		24.92	25.33	25.32	25.25	25.66	25.24	25.12		25.2536	0.509334	-0.1275
643715024	Athe_0643	84.0449	31	56	670	YP_002572540 Athe_0643 glutamine synthetase, type I [Anaerocellum thermophilum Z-1320, DSM 6725]	5.51211e+08	8.74279e+08	7.48343e+08	8.20375e+08	8.54691e+08	5.10103e+08	1.03419e+09		31.2761	31.4281	31.4586	31.6666	31.6385	30.825	31.927		31.28	31.43	31.46	31.67	31.64	30.83	31.93		31.4586	0.674072	-0.1275
643716566	Athe_2198	50.9859	17	22	470	YP_002574046 Athe_2198 protein of unknown function DUF43 [Anaerocellum thermophilum Z-1320, DSM 6725]	3.77195e+08	5.01865e+08	4.33398e+08	4.84128e+08	5.32553e+08	4.14405e+08	4.27769e+08		30.6867	30.623	30.6662	30.9004	30.9915	30.5567	30.6966		30.69	30.62	30.67	30.9	30.99	30.56	30.7		30.6867	0.322432	-0.127499
643715826	Athe_1463	70.1987	11	16	98	YP_002573334 Athe_1463 hypothetical protein [Anaerocellum thermophilum Z-1320, DSM 6725]	6.30689e+07	1.08899e+08	1.07325e+08	8.9556e+07	8.24072e+07	1.02311e+08	9.35204e+07		28.0037	28.4052	28.5581	28.3977	28.3305	28.497	28.5655		28	28.41	28.56	28.4	28.33	28.5	28.57		28.4052	0.446731	-0.126667
643714744	Athe_0358	47.8673	12	18	118	YP_002572267 Athe_0358 hypothetical protein [Anaerocellum thermophilum Z-1320, DSM 6725]	9.19922e+07	1.30083e+08	1.0974e+08	9.85528e+07	1.24605e+08	1.32957e+08	9.60219e+07		28.5635	28.6611	28.5978	28.5361	28.9106	28.8787	28.6025		28.56	28.66	28.6	28.54	28.91	28.88	28.6		28.6025	0.322952	-0.125834
643714929	Athe_0546	60.5839	24	44	502	YP_002572445 Athe_0546 aminotransferase class I and II [Anaerocellum thermophilum Z-1320, DSM 6725]	6.82915e+08	9.29963e+08	8.94178e+08	9.48471e+08	9.08619e+08	9.07703e+08	9.09056e+08		31.6056	31.5183	31.7196	31.8744	31.7247	31.6288	31.7519		31.61	31.52	31.72	31.87	31.72	31.63	31.75		31.7196	0.1588	-0.125833
643715188	Athe_0810	87	33	78	2260	YP_002572698 Athe_0810 translation elongation factor Tu [Anaerocellum thermophilum Z-1320, DSM 6725]	6.51142e+09	1.23564e+10	8.72781e+09	1.14731e+10	1.15277e+10	1.14424e+10	1.10389e+10		35.0417	35.2796	35.0685	35.345	35.2756	35.1477	35.245		35.04	35.28	35.07	35.35	35.28	35.15	35.24		35.245	0.179721	-0.125
643716827	Athe_2464	45.933	27	34	259	YP_002574305 Athe_2464 hypothetical protein [Anaerocellum thermophilum Z-1320, DSM 6725]	1.9537e+08	2.7814e+08	2.89654e+08	2.51067e+08	2.52808e+08	3.16676e+08	2.2641e+08		29.6874	29.7648	30.0713	29.9307	29.9425	30.1864	29.802		29.69	29.76	30.07	29.93	29.94	30.19	29.8		29.9307	0.404245	-0.125
643716676	Athe_2312	29.4872	8	8	38	YP_002574155 Athe_2312 hypothetical protein [Anaerocellum thermophilum Z-1320, DSM 6725]	6924528	1.71818e+07	5.06572e+07	4.73437e+07	3.59314e+06	4.97689e+07	9.2744e+06		24.6826	25.724	27.4478	27.5356	23.8934	27.5359	25.3276		24.68	25.72	27.45	27.54	23.89	27.54	25.33		25.724	0.924634	-0.125
643715795	Athe_1432	61.8395	29	36	290	YP_002573303 Athe_1432 GMP synthase, large subunit [Anaerocellum thermophilum Z-1320, DSM 6725]	2.34992e+08	3.47319e+08	3.11518e+08	3.13421e+08	2.9792e+08	3.03146e+08	3.08035e+08		29.9648	30.0867	30.1829	30.2595	30.1787	30.1224	30.2357		29.96	30.09	30.18	30.26	30.18	30.12	30.24		30.1787	0.11723	-0.123334
643715065	Athe_0692	26.8908	2	3	18	YP_002572581 Athe_0692 protein of unknown function DUF964 [Anaerocellum thermophilum Z-1320, DSM 6725]	31053220	46567938	85534174	70663232	1.75323e+07	88369188	5.43553e+07		26.9736	27.1713	28.258	28.0736	26.1812	28.2994	27.8068		26.97	27.17	28.26	28.07	26.18	28.3	27.81		27.8068	0.859135	-0.123333
643714443	Athe_0033	56.6138	13	15	101	YP_002571968 Athe_0033 LemA family protein [Anaerocellum thermophilum Z-1320, DSM 6725]	6.58408e+07	9.61623e+07	7.70412e+07	7.80851e+07	6.9114e+07	8.96481e+07	8.11208e+07		28.0727	28.2238	28.0811	28.1999	28.0926	28.3156	28.3662		28.07	28.22	28.08	28.2	28.09	28.32	28.37		28.1999	0.209972	-0.121667
643715369	Athe_1004	20.4013	7	8	48	YP_002572878 Athe_1004 Polyprenyl synthetase [Anaerocellum thermophilum Z-1320, DSM 6725]	1.2717e+07	1.59831e+07	1.5342e+07	1.43531e+07	1.6815e+07	1.03199e+07	12552911		25.6085	25.619	25.695	25.8561	26.1605	25.2731	25.7576		25.61	25.62	25.7	25.86	26.16	25.27	25.76		25.695	0.611339	-0.119166
643716268	Athe_1896	64.8734	22	33	399	YP_002573757 Athe_1896 periplasmic binding protein [Anaerocellum thermophilum Z-1320, DSM 6725]	4.47132e+08	6.62441e+08	6.70513e+08	5.50016e+08	7.22797e+08	6.00228e+08	6.4612e+08		30.9521	31.0247	31.3027	31.092	31.4097	31.0612	31.2734		30.95	31.02	31.3	31.09	31.41	31.06	31.27		31.092	0.41376	-0.1175
643716357	Athe_1983	45.3488	9	16	184	YP_002573843 Athe_1983 Ferritin Dps family protein [Anaerocellum thermophilum Z-1320, DSM 6725]	1.02904e+09	1.0957e+09	9.77261e+08	1.02693e+09	1.03826e+09	1.34054e+09	1.25644e+09		32.2353	31.7621	31.8486	31.9919	31.9099	32.1646	32.2093		32.24	31.76	31.85	31.99	31.91	32.16	32.21		31.9919	0.465619	-0.117499
643715486	Athe_1120	59.596	5	8	81	YP_002572994 Athe_1120 ribosomal protein L27 [Anaerocellum thermophilum Z-1320, DSM 6725]	6.61452e+07	1.40196e+08	2.78518e+08	1.1427e+08	336182741	1.02597e+08	9.99034e+07		28.0639	28.7687	29.996	28.7465	30.3213	28.5115	28.6583		28.06	28.77	30	28.75	30.32	28.51	28.66		28.7465	0.872239	-0.116667
643716252	Athe_1880	48.2759	6	8	138	YP_002573741 Athe_1880 hypothetical protein [Anaerocellum thermophilum Z-1320, DSM 6725]	4.64629e+07	5.15721e+07	4.53678e+07	6.08081e+07	3.79238e+07	5.59993e+07	3.73567e+07		27.5978	27.3193	27.3018	27.8792	27.2638	27.6722	27.2818		27.6	27.32	27.3	27.88	27.26	27.67	27.28		27.3193	0.582582	-0.115834
643715985	Athe_1616	45.098	7	9	46	YP_002573483 Athe_1616 hypothetical protein [Anaerocellum thermophilum Z-1320, DSM 6725]	5.05829e+07	8.24798e+07	6.77131e+07	5.98475e+07	6.14707e+07	7.01525e+07	7.21118e+07		27.7081	28.0008	27.9013	27.8267	27.9359	27.9738	28.2014		27.71	28	27.9	27.83	27.94	27.97	28.2		27.9359	0.36809	-0.115001
643715470	Athe_1104	28.3105	9	9	42	YP_002572978 Athe_1104 glycoside hydrolase family 4 [Anaerocellum thermophilum Z-1320, DSM 6725]	1.0648e+07	3.92176e+07	1.55918e+07	2.19382e+07	2.21735e+07	8.53053e+06	1.9725e+07		25.2992	26.9202	25.7218	26.4339	26.5363	25.0278	26.3837		25.3	26.92	25.72	26.43	26.54	25.03	26.38		26.3837	0.852042	-0.115001
643715264	Athe_0890	20.8577	16	17	95	YP_002572773 Athe_0890 MMPL domain protein [Anaerocellum thermophilum Z-1320, DSM 6725]	2.14277e+07	3.50271e+07	3.04823e+07	3.62345e+07	30471756	1.96973e+07	2.2758e+07		26.3669	26.7557	26.6978	27.1249	26.9645	26.2302	26.5885		26.37	26.76	26.7	27.12	26.96	26.23	26.59		26.6978	0.672337	-0.114999
643716466	Athe_2100	52.4096	10	17	165	YP_002573949 Athe_2100 3-isopropylmalate dehydratase, small subunit [Anaerocellum thermophilum Z-1320, DSM 6725]	4.28767e+08	6.63827e+08	5.48333e+08	5.9988e+08	5.32208e+08	5.88213e+08	5.73357e+08		30.8887	31.0291	31.0068	31.2163	30.9857	31.0364	31.1054		30.89	31.03	31.01	31.22	30.99	31.04	31.11		31.0291	0.163319	-0.113333
643716345	Athe_1973	52.4064	8	10	65	YP_002573833 Athe_1973 hypothetical protein [Anaerocellum thermophilum Z-1320, DSM 6725]	2.59797e+07	5.69577e+07	42133739	4.14823e+07	4.38718e+07	4.59957e+07	2.52566e+07		26.7002	27.4638	27.1917	27.3175	27.466	27.3996	26.7342		26.7	27.46	27.19	27.32	27.47	27.4	26.73		27.3175	0.695841	-0.113333
643715179	Athe_0801	50.541	32	40	260	YP_002572689 Athe_0801 threonyl-tRNA synthetase [Anaerocellum thermophilum Z-1320, DSM 6725]	3.38919e+08	5.12004e+08	3.9483e+08	4.50685e+08	4.5418e+08	4.07852e+08	4.00115e+08		30.523	30.6516	30.5313	30.7964	30.769	30.5374	30.6019		30.52	30.65	30.53	30.8	30.77	30.54	30.6		30.6019	0.238958	-0.110833
643716668	Athe_2304	46.2833	23	37	328	YP_002574147 Athe_2304 methyl-accepting chemotaxis sensory transducer [Anaerocellum thermophilum Z-1320, DSM 6725]	2.55304e+08	5.17931e+08	4.18876e+08	4.56103e+08	3.33583e+08	3.69344e+08	4.33963e+08		30.0848	30.6685	30.6177	30.8141	30.3405	30.396	30.7161		30.08	30.67	30.62	30.81	30.34	30.4	30.72		30.6177	0.619299	-0.110833
643714530	Athe_0122	14.2857	8	9	76	YP_002572053 Athe_0122 CRISPR-associated CXXC_CXXC protein Cst1 [Anaerocellum thermophilum Z-1320, DSM 6725]	26391472	6.22761e+07	5.38067e+07	4.84128e+07	4.23314e+07	3.68516e+07	4.61428e+07		26.7283	27.593	27.5711	27.5523	27.4342	27.0846	27.5748		26.73	27.59	27.57	27.55	27.43	27.08	27.57		27.5523	0.701002	-0.110833
643715304	Athe_0935	39.2157	7	7	43	YP_002572813 Athe_0935 small GTP-binding protein [Anaerocellum thermophilum Z-1320, DSM 6725]	2.19147e+07	1.85083e+07	1.86334e+07	1.24732e+07	2.79503e+07	2.2091e+07	13282471		26.413	25.8298	25.9894	25.6529	26.867	26.3998	25.8333		26.41	25.83	25.99	25.65	26.87	26.4	25.83		25.9894	0.770223	-0.110833
643715662	Athe_1297	88.3721	16	23	453	YP_002573170 Athe_1297 hypothetical protein [Anaerocellum thermophilum Z-1320, DSM 6725]	7.36797e+08	6.84341e+08	5.81808e+08	7.16348e+08	7.60995e+08	9.79775e+08	4.98928e+08		31.7224	31.0722	31.0943	31.4699	31.4838	31.7473	30.9117		31.72	31.07	31.09	31.47	31.48	31.75	30.91		31.4699	0.70754	-0.109167
643715614	Athe_1249	49.6278	21	29	191	YP_002573122 Athe_1249 argininosuccinate synthase [Anaerocellum thermophilum Z-1320, DSM 6725]	3.33679e+08	4.10854e+08	3.78117e+08	3.91939e+08	5.46661e+08	2.34026e+08	4.53751e+08		30.4988	30.3325	30.4677	30.5953	31.0269	29.7574	30.7793		30.5	30.33	30.47	30.6	31.03	29.76	30.78		30.4988	0.753277	-0.109167
643714467	Athe_0055	82.3529	11	13	101	YP_002571990 Athe_0055 dTDP-4-dehydrorhamnose 35-epimerase related [Anaerocellum thermophilum Z-1320, DSM 6725]	1.01095e+08	1.04387e+08	8.81722e+07	1.19406e+08	1.67302e+08	8.1553e+07	5.80822e+07		28.7104	28.3371	28.2778	28.8031	29.3151	28.1868	27.8989		28.71	28.34	28.28	28.8	29.32	28.19	27.9		28.3371	0.791699	-0.109166
643714472	Athe_0060	16.3701	4	5	20	YP_002571995 Athe_0060 dTDP-4-dehydrorhamnose reductase [Anaerocellum thermophilum Z-1320, DSM 6725]	1.78549e+07	14702540	14529981	3.01893e+07	1.75019e+07	18521533	4.3438e+06		26.123	25.496	25.6124	26.9087	26.184	26.0468	24.2644		26.12	25.5	25.61	26.91	26.18	26.05	24.26		26.0468	0.882312	-0.106666
643716306	Athe_1934	44.0678	5	6	31	YP_002573794 Athe_1934 heterodisulfide reductase subunit A and related polyferredoxins-like protein [Anaerocellum thermophilum Z-1320, DSM 6725]	1.16946e+07	1.47369e+07	1.13547e+07	1.0699e+07	1.40198e+07	1.43939e+07	7.6538e+06		25.4856	25.496	25.2441	25.382	25.8914	25.7281	25.0585		25.49	25.5	25.24	25.38	25.89	25.73	25.06		25.4856	0.667861	-0.105
643716587	Athe_2219	45.0402	13	18	137	YP_002574066 Athe_2219 4Fe-4S ferredoxin iron-sulfur binding domain protein [Anaerocellum thermophilum Z-1320, DSM 6725]	2.07724e+08	2.08111e+08	1.99612e+08	2.11584e+08	2.3698e+08	196925172	1.90541e+08		29.7912	29.3436	29.5074	29.6791	29.8464	29.5042	29.5663		29.79	29.34	29.51	29.68	29.85	29.5	29.57		29.5663	0.499708	-0.103333
643716503	Athe_2138	82.1053	8	15	848	YP_002573986 Athe_2138 chaperonin Cpn10 [Anaerocellum thermophilum Z-1320, DSM 6725]	2.34721e+09	2.48572e+09	2.2375e+09	2.45907e+09	3291506682	3.02477e+09	2.31748e+09		33.4958	32.9484	33.0646	33.2234	33.5166	33.2918	33.0646		33.5	32.95	33.06	33.22	33.52	33.29	33.06		33.2234	0.594427	-0.1025
643715035	Athe_0654	42.3963	8	9	89	YP_002572551 Athe_0654 CoA-binding domain protein [Anaerocellum thermophilum Z-1320, DSM 6725]	9.19877e+07	1.39681e+08	1.41105e+08	1.12779e+08	1.15692e+08	1.32605e+08	1.29182e+08		28.5613	28.7687	28.9693	28.741	28.8089	28.8983	29.0164		28.56	28.77	28.97	28.74	28.81	28.9	29.02		28.8089	0.446762	-0.100833
643715696	Athe_1331	53.0011	44	60	468	YP_002573204 Athe_1331 alanyl-tRNA synthetase [Anaerocellum thermophilum Z-1320, DSM 6725]	3.94822e+08	6.48354e+08	6.28556e+08	6.03163e+08	5.2979e+08	6.74991e+08	5.01647e+08		30.761	30.9937	31.2086	31.2218	30.982	31.2307	30.9201		30.76	30.99	31.21	31.22	30.98	31.23	30.92		30.9937	0.516146	-0.100833
643715646	Athe_1281	82.8947	9	16	164	YP_002573154 Athe_1281 hypothetical protein [Anaerocellum thermophilum Z-1320, DSM 6725]	7.05913e+08	8.78156e+08	7.8318e+08	7.94871e+08	9.38122e+08	9.46345e+08	7.49988e+08		31.6565	31.4348	31.5256	31.6223	31.7699	31.6896	31.4825		31.66	31.43	31.53	31.62	31.77	31.69	31.48		31.6223	0.324999	-0.1
643716295	Athe_1923	39.8268	15	17	142	YP_002573784 Athe_1923 FAD dependent oxidoreductase [Anaerocellum thermophilum Z-1320, DSM 6725]	3.27375e+07	8.23448e+07	5.57575e+07	7.08527e+07	4.93945e+07	4.57443e+07	4.40305e+07		27.0566	27.9972	27.6252	28.091	27.6555	27.3858	27.5095		27.06	28	27.63	28.09	27.66	27.39	27.51		27.6252	0.747603	-0.099167
643715256	Athe_0882	11.1857	4	4	17	YP_002572765 Athe_0882 replicative DNA helicase [Anaerocellum thermophilum Z-1320, DSM 6725]	3.49184e+06	1.95341e+06	2.52773e+06	2.05267e+06	3372445	1.06119e+06	4.15491e+06		23.7666	22.5627	23.1201	23.034	23.7816	21.9838	24.2017		23.77	22.56	23.12	23.03	23.78	21.98	24.2		23.1201	0.885949	-0.0975002
643716065	Athe_1694	60.7143	21	36	283	YP_002573561 Athe_1694 anthranilate phosphoribosyltransferase [Anaerocellum thermophilum Z-1320, DSM 6725]	4.39537e+08	3.9733e+08	3.66914e+08	5.11833e+08	3.48842e+08	4.195e+08	3.98397e+08		30.9231	30.2822	30.4241	30.9806	30.402	30.5779	30.5948		30.92	30.28	30.42	30.98	30.4	30.58	30.59		30.5779	0.672785	-0.0974995
643715679	Athe_1314	67.9856	21	30	282	YP_002573187 Athe_1314 spermidine synthase [Anaerocellum thermophilum Z-1320, DSM 6725]	5.38237e+08	8.09937e+08	5.64158e+08	6.15214e+08	7.16053e+08	6.45039e+08	7.02698e+08		31.2391	31.3177	31.046	31.2536	31.3953	31.1594	31.3919		31.24	31.32	31.05	31.25	31.4	31.16	31.39		31.2536	0.359263	-0.0966668
643716103	Athe_1725	85.5814	22	32	441	YP_002573592 Athe_1725 adenylate kinase [Anaerocellum thermophilum Z-1320, DSM 6725]	1.03353e+09	9.72685e+08	1.00538e+09	1.02309e+09	1.20849e+09	1.15555e+09	1.0372e+09		32.2354	31.5839	31.8983	31.9787	32.1219	31.967	31.9405		32.24	31.58	31.9	31.98	32.12	31.97	31.94		31.967	0.589476	-0.0958325
643715913	Athe_1541	47.9109	43	51	388	YP_002573412 Athe_1541 carbamoyl-phosphate synthase, large subunit [Anaerocellum thermophilum Z-1320, DSM 6725]	2.33782e+08	3.6267e+08	2.95409e+08	3.14341e+08	2.8758e+08	2.98177e+08	2.94297e+08		29.9575	30.1522	30.1001	30.2631	30.13	30.0992	30.1705		29.96	30.15	30.1	30.26	30.13	30.1	30.17		30.13	0.191281	-0.0950003
643716062	Athe_1691	47.3282	15	21	145	YP_002573558 Athe_1691 tryptophan synthase, beta subunit [Anaerocellum thermophilum Z-1320, DSM 6725]	3.25353e+08	3.66825e+08	3.62108e+08	4.02072e+08	3.39959e+08	3.27743e+08	3.7786e+08		30.4572	30.1681	30.4036	30.628	30.3654	30.2324	30.5226		30.46	30.17	30.4	30.63	30.37	30.23	30.52		30.4036	0.49188	-0.0941671
643715612	Athe_1247	39.5	8	9	64	YP_002573120 Athe_1247 ribosomal 5S rRNA E-loop binding protein Ctc/L25/TL5 [Anaerocellum thermophilum Z-1320, DSM 6725]	7.03897e+07	9.87096e+07	1.01745e+08	1.11426e+08	1.14286e+08	6.87768e+07	7.05105e+07		28.1712	28.2611	28.4903	28.7039	28.7836	27.9459	28.17		28.17	28.26	28.49	28.7	28.78	27.95	28.17		28.2611	0.726264	-0.0933339
643715147	Athe_0769	16.0839	2	3	15	YP_002572657 Athe_0769 MraZ protein [Anaerocellum thermophilum Z-1320, DSM 6725]	1.33404e+06	1.12469e+06	772800	893245	922768	303751	1.32144e+06		21.9609	21.7575	21.3158	21.9699	22.0945	20.4342	22.5969		21.96	21.76	21.32	21.97	22.09	20.43	22.6		21.9609	0.878649	-0.0925004
643715308	Athe_0939	32.6478	9	10	48	YP_002572817 Athe_0939 galactokinase [Anaerocellum thermophilum Z-1320, DSM 6725]	1.08306e+07	1.42312e+07	1.62031e+07	1.55168e+07	6.71768e+06	1.59265e+07	1.26134e+07		25.3634	25.4457	25.778	25.9613	24.8517	25.9168	25.7576		25.36	25.45	25.78	25.96	24.85	25.92	25.76		25.7576	0.788538	-0.0924993
643714915	Athe_0533	42.7817	18	22	129	YP_002572432 Athe_0533 FAD-dependent pyridine nucleotide-disulphide oxidoreductase [Anaerocellum thermophilum Z-1320, DSM 6725]	88057961	1.21324e+08	9.29316e+07	1.02313e+08	84026777	1.01243e+08	1.1057e+08		28.5004	28.5569	28.3502	28.5871	28.3541	28.4855	28.8059		28.5	28.56	28.35	28.59	28.35	28.49	28.81		28.5004	0.506582	-0.09
643716610	Athe_2244	32.4051	10	13	82	YP_002574089 Athe_2244 iron-containing alcohol dehydrogenase [Anaerocellum thermophilum Z-1320, DSM 6725]	4.00913e+07	1.12946e+08	1.04894e+08	8.49572e+07	5.0603e+07	1.01677e+08	7.80638e+07		27.3436	28.4576	28.53	28.3211	27.6688	28.4975	28.3134		27.34	28.46	28.53	28.32	27.67	28.5	28.31		28.3211	0.825687	-0.0899998
643716192	Athe_1815	70.5882	18	28	346	YP_002573681 Athe_1815 translation elongation factor Ts [Anaerocellum thermophilum Z-1320, DSM 6725]	6.57762e+08	1.1498e+09	1.13107e+09	1.12922e+09	1.1246e+09	8.39598e+08	1.04508e+09		31.5483	31.8266	32.062	32.125	32.0142	31.5177	31.9539		31.55	31.83	32.06	32.13	32.01	31.52	31.95		31.9539	0.674134	-0.0891666
contam_tr|Q61869		5.65771	3	3	14	Keratin 2 epidermis - Mus musculus (Mouse). MW: 70977.30 pI: 8.23	1.45527e+06	2.33624e+07	32528309	0	1.83906e+07	3.31228e+07	1.94549e+07		22.3819	26.171	26.7953		26.2805	26.9483	26.3694		22.38	26.17	26.8	21.221	26.28	26.95	26.37		26.325	0.965662	-0.0885951
643716602	Athe_2236	54.1841	23	25	191	YP_002574081 Athe_2236 CheW protein [Anaerocellum thermophilum Z-1320, DSM 6725]	6.99009e+07	1.26557e+08	1.09187e+08	1.14413e+08	9.1505e+07	9.85585e+07	8.82644e+07		28.151	28.6272	28.5842	28.7447	28.476	28.4492	28.4854		28.15	28.63	28.58	28.74	28.48	28.45	28.49		28.4854	0.589025	-0.0866671
643716266	Athe_1894	34.6154	11	14	71	YP_002573755 Athe_1894 ABC transporter related [Anaerocellum thermophilum Z-1320, DSM 6725]	1.20903e+07	2.41516e+07	1.95912e+07	1.6603e+07	3.20679e+07	1.27288e+07	9.8187e+06		25.5161	26.2198	26.0681	26.059	27.0605	25.5643	25.4084		25.52	26.22	26.07	26.06	27.06	25.56	25.41		26.059	0.863858	-0.0858331
643715445	Athe_1079	55.3936	15	21	134	YP_002572953 Athe_1079 N-acetyl-gamma-glutamyl-phosphate reductase [Anaerocellum thermophilum Z-1320, DSM 6725]	1.75497e+08	2.20887e+08	2.26387e+08	2.59564e+08	2.17922e+08	1.81812e+08	1.77446e+08		29.5286	29.4316	29.6947	29.9756	29.7235	29.382	29.4596		29.53	29.43	29.69	29.98	29.72	29.38	29.46		29.5286	0.643856	-0.0849988
643715791	Athe_1428	61.9632	10	16	165	YP_002573299 Athe_1428 ATP synthase F0, B subunit [Anaerocellum thermophilum Z-1320, DSM 6725]	1.25721e+08	1.47316e+08	1.60424e+08	1.42061e+08	1.57465e+08	1.47551e+08	1.28442e+08		29.0386	28.8395	29.1599	29.0767	29.2377	29.0556	29.0055		29.04	28.84	29.16	29.08	29.24	29.06	29.01		29.0556	0.428676	-0.0841662
643714955	Athe_0572	49.1259	26	34	252	YP_002572471 Athe_0572 prolyl-tRNA synthetase [Anaerocellum thermophilum Z-1320, DSM 6725]	1.96223e+08	2.10002e+08	2.03724e+08	2.07991e+08	2.09339e+08	2.27408e+08	1.75912e+08		29.7011	29.3575	29.5379	29.648	29.6621	29.7069	29.4517		29.7	29.36	29.54	29.65	29.66	29.71	29.45		29.648	0.465437	-0.0841657
643714910	Athe_0528	23.1579	2	2	13	YP_002572427 Athe_0528 hypothetical protein [Anaerocellum thermophilum Z-1320, DSM 6725]	2.16838e+06	15191648	980372	7322683	4.8286e+06	0	3.4282e+06		22.9934	25.5445	21.6725	24.7828	24.286		23.9347		22.99	25.54	21.67	24.78	24.29	20.9348	23.93		24.1104	0.954603	-0.0836919
643715339	Athe_0973	39.3617	11	12	60	YP_002572848 Athe_0973 GTP-binding protein HSR1-related protein [Anaerocellum thermophilum Z-1320, DSM 6725]	3.84254e+07	5.36391e+07	4.12295e+07	3.3421e+07	4.67239e+07	5.73713e+07	3.44469e+07		27.3045	27.3745	27.1556	27.0057	27.5621	27.7071	27.1647		27.3	27.37	27.16	27.01	27.56	27.71	27.16		27.3045	0.696271	-0.083333
643715462	Athe_1096	56	13	21	164	YP_002572970 Athe_1096 pyruvate flavodoxin/ferredoxin oxidoreductase domain protein [Anaerocellum thermophilum Z-1320, DSM 6725]	1.74346e+08	2.37669e+08	2.40278e+08	2.28666e+08	2.07931e+08	2.26384e+08	2.03192e+08		29.5183	29.5392	29.7866	29.7941	29.6617	29.7044	29.6516		29.52	29.54	29.79	29.79	29.66	29.7	29.65		29.6617	0.355495	-0.0833329
643715613	Athe_1248	58.0087	22	29	182	YP_002573121 Athe_1248 argininosuccinate lyase [Anaerocellum thermophilum Z-1320, DSM 6725]	1.54383e+08	2.21804e+08	2.17462e+08	2.7307e+08	2.37884e+08	1.28832e+08	1.75127e+08		29.3352	29.4382	29.6335	30.0465	29.8496	28.8709	29.4437		29.34	29.44	29.63	30.05	29.85	28.87	29.44		29.4437	0.804664	-0.0825003
643716480	Athe_2115	51.4388	10	16	171	YP_002573963 Athe_2115 diaminopimelate epimerase [Anaerocellum thermophilum Z-1320, DSM 6725]	106332269	140283815	1.20983e+08	1.15842e+08	1.37849e+08	1.28418e+08	1.04669e+08		28.7752	28.7687	28.7404	28.7729	29.0513	28.8276	28.728		28.78	28.77	28.74	28.77	29.05	28.83	28.73		28.7729	0.380923	-0.0816662
643716284	Athe_1912	31.3131	5	5	53	YP_002573773 Athe_1912 hypothetical protein [Anaerocellum thermophilum Z-1320, DSM 6725]	3.28313e+07	54230531	47060783	3.84464e+07	4.1183e+07	5.37807e+07	35032135		27.0622	27.3907	27.3608	27.2058	27.3813	27.6159	27.1889		27.06	27.39	27.36	27.21	27.38	27.62	27.19		27.3608	0.610029	-0.0800001
643715411	Athe_1045	28.5486	13	14	90	YP_002572919 Athe_1045 serine/threonine protein kinase with PASTA sensor(s) [Anaerocellum thermophilum Z-1320, DSM 6725]	14645344	3.24358e+07	3.3229e+07	2.48956e+07	2.33459e+07	1.53072e+07	2.90855e+07		25.7873	26.6436	26.8231	26.5915	26.5883	25.8744	26.9303		25.79	26.64	26.82	26.59	26.59	25.87	26.93		26.5915	0.842637	-0.0783337
643715560	Athe_1195	10.1523	3	3	5	YP_002573068 Athe_1195 glutamyl-tRNA reductase [Anaerocellum thermophilum Z-1320, DSM 6725]	872057	11653262	0	3.25085e+06	1.99332e+06	0	13243630		21.6492	25.1645		23.6299	23.0566		25.8228		21.65	25.16	21.439	23.63	23.06	18.8017	25.82		23.6299	0.970436	-0.0782561
643716426	Athe_2059	80.5112	16	34	373	YP_002573909 Athe_2059 Transketolase central region [Anaerocellum thermophilum Z-1320, DSM 6725]	3.44131e+08	4.10585e+08	3.22766e+08	3.76798e+08	3.92526e+08	3.48476e+08	3.3954e+08		30.5442	30.3325	30.2354	30.5323	30.5681	30.3161	30.3742		30.54	30.33	30.24	30.53	30.57	30.32	30.37		30.3742	0.486915	-0.0775
643714713	Athe_0323	43.75	5	6	94	YP_002572236 Athe_0323 phosphocarrier, HPr family [Anaerocellum thermophilum Z-1320, DSM 6725]	96904607	9.88228e+07	5.31566e+07	1.00128e+08	7.90349e+07	84226640	5.61745e+07		28.6497	28.2626	27.5487	28.5546	28.2861	28.2311	27.8524		28.65	28.26	27.55	28.55	28.29	28.23	27.85		28.2626	0.819636	-0.076667
643715418	Athe_1052	60.6061	8	10	39	YP_002572926 Athe_1052 ribosome-binding factor A [Anaerocellum thermophilum Z-1320, DSM 6725]	3.05457e+07	8.64289e+07	3.41271e+07	4.90844e+07	6.93221e+07	8.17029e+07	1.15345e+07		26.9499	28.0678	26.8923	27.5721	28.1096	28.2142	25.6296		26.95	28.07	26.89	27.57	28.11	28.21	25.63		27.5721	0.925442	-0.0766664
643716949	Athe_2585	40.4891	11	14	100	YP_002574423 Athe_2585 oxidoreductase domain protein [Anaerocellum thermophilum Z-1320, DSM 6725]	6.43728e+07	1.10907e+08	1.35547e+08	8.92429e+07	1.19408e+08	9.41737e+07	9.07691e+07		28.0333	28.4316	28.9113	28.391	28.8411	28.3849	28.5245		28.03	28.43	28.91	28.39	28.84	28.38	28.52		28.4316	0.771963	-0.0758328
643715648	Athe_1283	37.0588	10	12	82	YP_002573156 Athe_1283 phenylalanyl-tRNA synthetase, alpha subunit [Anaerocellum thermophilum Z-1320, DSM 6725]	1.57826e+08	1.99148e+08	1.2543e+08	1.40913e+08	1.44227e+08	1.83873e+08	160771401		29.3764	29.2793	28.7969	29.0736	29.1196	29.3907	29.3269		29.38	29.28	28.8	29.07	29.12	29.39	29.33		29.2793	0.690981	-0.0741669
643715775	Athe_1412	53	13	17	143	YP_002573283 Athe_1412 GTP-binding protein Era [Anaerocellum thermophilum Z-1320, DSM 6725]	7.03448e+07	1.06468e+08	1.19479e+08	8.40411e+07	9.24246e+07	1.15679e+08	8.77043e+07		28.1661	28.3647	28.7141	28.3044	28.4896	28.6789	28.4758		28.17	28.36	28.71	28.3	28.49	28.68	28.48		28.4758	0.664496	-0.0741665
643715312	Athe_0943	25	7	7	34	YP_002572821 Athe_0943 hypothetical protein [Anaerocellum thermophilum Z-1320, DSM 6725]	4.25974e+06	1.7157e+07	3.56201e+06	2.05287e+06	7.7267e+06	1.33061e+07	4.41167e+06		23.9638	25.724	23.4896	23.0308	24.9681	25.5552	24.2868		23.96	25.72	23.49	23.03	24.97	25.56	24.29		24.2868	0.935927	-0.0725007
643715912	Athe_1540	26.4045	7	10	90	YP_002573411 Athe_1540 carbamoyl-phosphate synthase, small subunit [Anaerocellum thermophilum Z-1320, DSM 6725]	5.72334e+07	5.50691e+07	7.76485e+07	76785154	5.57724e+07	5.87541e+07	5.32683e+07		27.9117	27.4146	28.114	28.1881	27.8216	27.7365	27.7781		27.91	27.41	28.11	28.19	27.82	27.74	27.78		27.8216	0.747531	-0.0725001
643715143	Athe_0765	63.4434	29	42	363	YP_002572653 Athe_0765 peptidase M16 domain protein [Anaerocellum thermophilum Z-1320, DSM 6725]	3.20006e+08	4.34664e+08	3.83634e+08	3.71132e+08	3.87809e+08	4.67154e+08	3.15795e+08		30.4332	30.4149	30.4908	30.5074	30.55	30.729	30.2716		30.43	30.41	30.49	30.51	30.55	30.73	30.27		30.4908	0.556441	-0.0716666
643717016	Athe_2647	25.0712	7	8	50	YP_002574485 Athe_2647 Radical SAM domain protein [Anaerocellum thermophilum Z-1320, DSM 6725]	2.56415e+07	2.5622e+07	2.279e+07	2.79133e+07	21777449	2.15278e+07	1.81919e+07		26.6428	26.3015	26.284	26.769	26.5149	26.3606	26.2728		26.64	26.3	26.28	26.77	26.51	26.36	26.27		26.3606	0.680431	-0.070834
643715685	Athe_1320	27.7778	2	2	23	YP_002573193 Athe_1320 hypothetical protein [Anaerocellum thermophilum Z-1320, DSM 6725]	20795242	29378231	28304939	25806979	24710275	23508948	19263900		26.3252	26.5025	26.5883	26.6583	26.6815	26.4782	26.355		26.33	26.5	26.59	26.66	26.68	26.48	26.35		26.5025	0.565679	-0.0691667
643714865	Athe_0477	89.6341	17	22	172	YP_002572382 Athe_0477 Rubrerythrin [Anaerocellum thermophilum Z-1320, DSM 6725]	4.30239e+08	4.96158e+08	5.38986e+08	4.87197e+08	4.27643e+08	4.62253e+08	6.55077e+08		30.8895	30.6055	30.9869	30.9165	30.6824	30.6992	31.2928		30.89	30.61	30.99	30.92	30.68	30.7	31.29		30.8895	0.74047	-0.0675006
643715510	Athe_1144	50.2488	7	8	63	YP_002573018 Athe_1144 recombination protein RecR [Anaerocellum thermophilum Z-1320, DSM 6725]	1.39095e+07	1.94996e+07	1.05186e+07	1.36195e+07	1.16958e+07	1.05455e+07	1.39373e+07		25.7333	25.9063	25.1347	25.7741	25.6545	25.3109	25.8952		25.73	25.91	25.13	25.77	25.65	25.31	25.9		25.7333	0.796122	-0.0675003
643715631	Athe_1266	55.3846	26	37	310	YP_002573139 Athe_1266 pyruvate kinase [Anaerocellum thermophilum Z-1320, DSM 6725]	5.04445e+08	4.22782e+08	5.16924e+08	5.11352e+08	5.07038e+08	4.93019e+08	4.64613e+08		31.1331	30.3743	30.9277	30.9808	30.9212	30.7977	30.8128		31.13	30.37	30.93	30.98	30.92	30.8	30.81		30.9212	0.746034	-0.0674995
643717062	Athe_2703	76.6423	14	20	196	YP_002574531 Athe_2703 CRISPR-associated protein, Csm2 family [Anaerocellum thermophilum Z-1320, DSM 6725]	415817779	3.66935e+08	4.10611e+08	5.20288e+08	3.27392e+08	3.28662e+08	4.78854e+08		30.8361	30.1681	30.5912	31.0066	30.3107	30.2345	30.8544		30.84	30.17	30.59	31.01	30.31	30.23	30.85		30.5912	0.822399	-0.0666664
643716333	Athe_1961	64.3032	25	34	302	YP_002573821 Athe_1961 aspartate kinase [Anaerocellum thermophilum Z-1320, DSM 6725]	4.97979e+08	6.31603e+08	533378924	5.49029e+08	6.39195e+08	5.98272e+08	5.07701e+08		31.1184	30.9574	30.967	31.0862	31.2413	31.0628	30.9367		31.12	30.96	30.97	31.09	31.24	31.06	30.94		31.0628	0.47301	-0.0658336
643715008	Athe_0627	52.973	21	23	140	YP_002572524 Athe_0627 beta-lactamase domain protein [Anaerocellum thermophilum Z-1320, DSM 6725]	7.83119e+07	9.82539e+07	1.01109e+08	8.11034e+07	1.00043e+08	1.01851e+08	7.95926e+07		28.3302	28.2552	28.476	28.2539	28.6005	28.4973	28.34		28.33	28.26	28.48	28.25	28.6	28.5	28.34		28.34	0.56759	-0.0658336
643715201	Athe_0823	51.7699	11	16	160	YP_002572711 Athe_0823 UBA/THIF-type NAD/FAD binding protein [Anaerocellum thermophilum Z-1320, DSM 6725]	1.67356e+08	1.20214e+08	1.37141e+08	1.49211e+08	1.5607e+08	1.37849e+08	114787294		29.4704	28.5449	28.9232	29.1434	29.2265	28.9448	28.8555		29.47	28.54	28.92	29.14	29.23	28.94	28.86		28.9448	0.800991	-0.0658333
643715414	Athe_1048	52.9801	8	10	97	YP_002572922 Athe_1048 protein of unknown function DUF150 [Anaerocellum thermophilum Z-1320, DSM 6725]	1.07072e+08	9.81826e+07	99206399	9.5741e+07	1.15332e+08	1.09823e+08	8.18405e+07		28.799	28.2537	28.4499	28.4915	28.7934	28.6034	28.3782		28.8	28.25	28.45	28.49	28.79	28.6	28.38		28.4915	0.717366	-0.0650001
643714862	Athe_0474	41.4317	12	13	90	YP_002572379 Athe_0474 fumarate lyase [Anaerocellum thermophilum Z-1320, DSM 6725]	2.85624e+07	7.55055e+07	5.87661e+07	3.44409e+07	5.1798e+07	6.11765e+07	4.62945e+07		26.8524	27.872	27.7036	27.0528	27.7233	27.7952	27.5809		26.85	27.87	27.7	27.05	27.72	27.8	27.58		27.7036	0.853909	-0.0641654
643716195	Athe_1818	38.0282	13	15	80	YP_002573684 Athe_1818 nucleotide sugar dehydrogenase [Anaerocellum thermophilum Z-1320, DSM 6725]	2.00143e+08	2.04049e+08	1.75079e+08	2.3038e+08	162023043	217646183	1.61466e+08		29.7323	29.3154	29.3039	29.7925	29.2879	29.6427	29.3269		29.73	29.32	29.3	29.79	29.29	29.64	29.33		29.3269	0.749416	-0.0625008
643715167	Athe_0789	47.0163	19	24	192	YP_002572677 Athe_0789 AMP-dependent synthetase and ligase [Anaerocellum thermophilum Z-1320, DSM 6725]	5.77174e+07	7.42738e+07	6.30003e+07	7.82295e+07	4.78134e+07	5.90109e+07	6.85812e+07		27.9071	27.8487	27.8035	28.2029	27.6	27.7335	28.1317		27.91	27.85	27.8	28.2	27.6	27.73	28.13		27.8487	0.741008	-0.0616668
643715030	Athe_0649	28.75	2	2	17	YP_002572546 Athe_0649 RNA-binding S4 domain protein [Anaerocellum thermophilum Z-1320, DSM 6725]	20713630	2.42733e+07	22310054	21366988	20755654	19367116	17692222		26.3216	26.2258	26.2544	26.4094	26.4515	26.2188	26.2337		26.32	26.23	26.25	26.41	26.45	26.22	26.23		26.2544	0.450279	-0.0608335
643715189	Athe_0811	27.3084	11	12	43	YP_002572699 Athe_0811 GTP-binding proten HflX [Anaerocellum thermophilum Z-1320, DSM 6725]	7.14173e+06	22582558	2.63533e+07	9.15648e+06	1.22524e+07	1.81566e+07	1.87374e+07		24.7283	26.1205	26.4993	25.2079	25.7234	26.1288	26.3107		24.73	26.12	26.5	25.21	25.72	26.13	26.31		26.1205	0.916233	-0.0591658
643715900	Athe_1531	36.1702	5	11	133	YP_002573402 Athe_1531 ribosomal protein L11 [Anaerocellum thermophilum Z-1320, DSM 6725]	2.34659e+08	3.7206e+08	3.41249e+08	3.34306e+08	3.62595e+08	2.64942e+08	2.80043e+08		29.9636	30.1878	30.3152	30.3519	30.4557	29.9339	30.1022		29.96	30.19	30.32	30.35	30.46	29.93	30.1		30.1878	0.762372	-0.0533336
643715471;643715479	Athe_1113	37.7373	6	6	35	YP_002572987 Athe_1113 GCN5-related N-acetyltransferase [Anaerocellum thermophilum Z-1320, DSM 6725]	3.14786e+07	4.02652e+07	3.32744e+07	3.00754e+07	3.19379e+07	3.48686e+07	3.08938e+07		26.9825	26.9604	26.8306	26.8588	27.0205	27.012	27.0143		26.98	26.96	26.83	26.86	27.02	27.01	27.01		26.9825	0.429286	-0.0516675
643716417	Athe_2050	21.9067	7	8	61	YP_002573900 Athe_2050 Orn/Lys/Arg decarboxylase major region [Anaerocellum thermophilum Z-1320, DSM 6725]	4.07784e+07	5.99786e+07	4.00962e+07	4.58424e+07	4.69122e+07	34234712	4.67278e+07		27.397	27.5383	27.12	27.4725	27.5831	26.9777	27.5929		27.4	27.54	27.12	27.47	27.58	26.98	27.59		27.4725	0.805983	-0.0516659
643714968	Athe_0585	31.7308	6	6	53	YP_002572484 Athe_0585 phosphoribosyltransferase [Anaerocellum thermophilum Z-1320, DSM 6725]	1.37335e+07	1.11225e+07	8.69921e+06	1.17721e+07	1.07975e+07	9.39373e+06	7.07634e+06		25.7284	25.0881	24.8203	25.524	25.5093	25.0749	24.95		25.73	25.09	24.82	25.52	25.51	25.07	24.95		25.0881	0.870067	-0.0491672
643716200	Athe_1823	41.1966	21	23	79	YP_002573689 Athe_1823 Fibronectin-binding A domain protein [Anaerocellum thermophilum Z-1320, DSM 6725]	1.80828e+07	5.32315e+07	3.50773e+07	3.23581e+07	4.17253e+07	1.7906e+07	2.90104e+07		26.1124	27.3637	26.9139	26.9641	27.3938	26.0871	26.9254		26.11	27.36	26.91	26.96	27.39	26.09	26.93		26.9254	0.91612	-0.049166
643714611	Athe_0210	38.0319	11	13	87	YP_002572134 Athe_0210 dihydropteroate synthase [Anaerocellum thermophilum Z-1320, DSM 6725]	3.41712e+07	7.95733e+07	7.33035e+07	6.35145e+07	4.92107e+07	51960277	55725496		27.1252	27.9488	28.0163	27.9253	27.6489	27.5651	27.8398		27.13	27.95	28.02	27.93	27.65	27.57	27.84		27.8398	0.861418	-0.0474998
643715603	Athe_1238	63.6156	23	32	277	YP_002573111 Athe_1238 nucleotide sugar dehydrogenase [Anaerocellum thermophilum Z-1320, DSM 6725]	3.0952e+08	4.90447e+08	3.54369e+08	3.67293e+08	3.97594e+08	5.07702e+08	2.69945e+08		30.3849	30.5878	30.3706	30.4881	30.5849	30.8483	30.0512		30.38	30.59	30.37	30.49	30.58	30.85	30.05		30.4881	0.832374	-0.0458331
643714847	Athe_0459	38.3544	22	33	240	YP_002572364 Athe_0459 glycosyltransferase 36 [Anaerocellum thermophilum Z-1320, DSM 6725]	1.12658e+08	3.18356e+08	2.32215e+08	2.51038e+08	1.24432e+08	2.65216e+08	1.81945e+08		28.8591	29.96	29.7407	29.925	28.9099	29.9299	29.4986		28.86	29.96	29.74	29.92	28.91	29.93	29.5		29.7407	0.914762	-0.0450002
643714998	Athe_0617	22.807	7	7	60	YP_002572514 Athe_0617 ROK family protein [Anaerocellum thermophilum Z-1320, DSM 6725]	15731063	2.29595e+07	2.10979e+07	2.45767e+07	1.42301e+07	1.84463e+07	1.31519e+07		25.9055	26.146	26.1764	26.6158	25.926	26.1336	25.8228		25.91	26.15	26.18	26.62	25.93	26.13	25.82		26.1336	0.846905	-0.0450001
643716977	Athe_2608	65.4472	12	20	154	YP_002574446 Athe_2608 ABC transporter related [Anaerocellum thermophilum Z-1320, DSM 6725]	1.37071e+08	2.43354e+08	2.08485e+08	1.62799e+08	1.93957e+08	2.04489e+08	1.82923e+08		29.1563	29.5694	29.5726	29.2904	29.5561	29.553	29.5063		29.16	29.57	29.57	29.29	29.56	29.55	29.51		29.553	0.75982	-0.0441669
643715001	Athe_0620	50.4167	10	12	138	YP_002572517 Athe_0620 PHP domain protein [Anaerocellum thermophilum Z-1320, DSM 6725]	7.36001e+07	8.86712e+07	6.25975e+07	7.57997e+07	8.71216e+07	8.29357e+07	4.45406e+07		28.2426	28.106	27.786	28.182	28.4295	28.2158	27.5253		28.24	28.11	27.79	28.18	28.43	28.22	27.53		28.182	0.872189	-0.0433331
643716236	Athe_1864	3.88693	2	2	8	YP_002573725 Athe_1864 glycosyl transferase family 39 [Anaerocellum thermophilum Z-1320, DSM 6725]	7.97929e+06	6.13212e+06	823069	9.34536e+06	4.74391e+06	3.3394e+06	0		24.957	24.2259	21.4626	25.1948	24.2657	23.5472			24.96	24.23	21.46	25.19	24.27	23.55	21.3474		24.2458	0.977328	-0.0393429
643715180	Athe_0802	21.2346	8	10	58	YP_002572690 Athe_0802 Glycerol-1-phosphate dehydrogenase (NAD(P)(+)) [Anaerocellum thermophilum Z-1320, DSM 6725]	3.34264e+07	3.91018e+07	2.44542e+07	3.3433e+07	3.43946e+07	2.54658e+07	2.27132e+07		27.0748	26.9165	26.374	27.0112	27.1304	26.582	26.5823		27.07	26.92	26.37	27.01	27.13	26.58	26.58		26.9165	0.882296	-0.0383329
643715945	Athe_1574	49.3333	8	8	56	YP_002573443 Athe_1574 ABC transporter related [Anaerocellum thermophilum Z-1320, DSM 6725]	7.13841e+06	9.07643e+06	1.93722e+07	1.04658e+07	1.54889e+07	7.87735e+06	6.26945e+06		24.7653	24.7964	26.0321	25.3387	26.0286	24.8018	24.7798		24.77	24.8	26.03	25.34	26.03	24.8	24.78		24.8018	0.942176	-0.0375001
643714766	Athe_0382	28.8515	6	8	57	YP_002572289 Athe_0382 queuine tRNA-ribosyltransferase [Anaerocellum thermophilum Z-1320, DSM 6725]	8.57248e+06	2.1746e+07	1.80236e+07	1.51132e+07	1.15534e+07	1.61987e+07	9.38838e+06		25.0071	26.0615	25.9426	25.9199	25.6292	25.9254	25.3456		25.01	26.06	25.94	25.92	25.63	25.93	25.35		25.9199	0.911839	-0.0374999
643715577	Athe_1212	67.3267	14	17	138	YP_002573085 Athe_1212 quinolinate synthetase complex, A subunit [Anaerocellum thermophilum Z-1320, DSM 6725]	1.67069e+08	2.42721e+08	2.28544e+08	1.92502e+08	2.37962e+08	2.98139e+08	1.29735e+08		29.4557	29.5694	29.7169	29.5261	29.8344	30.0892	29.0273		29.46	29.57	29.72	29.53	29.83	30.09	29.03		29.5694	0.899668	-0.0366677
643714511	Athe_0103	4.0404	2	2	12	YP_002572034 Athe_0103 signal transduction histidine kinase, LytS [Anaerocellum thermophilum Z-1320, DSM 6725]	2252007	8083695	3.31647e+06	4.18526e+06	1.5429e+06	6059094	3294328		23.0948	24.6269	23.4305	24.0261	22.7182	24.3832	23.8763		23.09	24.63	23.43	24.03	22.72	24.38	23.88		23.8763	0.952957	-0.035833
643716508	Athe_2143	24.5119	12	13	87	YP_002573991 Athe_2143 protein of unknown function DUF342 [Anaerocellum thermophilum Z-1320, DSM 6725]	4.96555e+08	3.58756e+07	5.79638e+08	4.45506e+08	2.59439e+08	3.26235e+07	5.71001e+08		31.1442	26.7925	31.0575	30.7871	29.9848	26.9219	31.1005		31.14	26.79	31.06	30.79	29.98	26.92	31.1		30.7871	0.984282	-0.034167
643717103	Athe_2747	13.3971	2	2	24	YP_002574572 Athe_2747 hypothetical protein [Anaerocellum thermophilum Z-1320, DSM 6725]	1.26167e+07	1.36548e+07	12846471	11143276	1.15041e+07	1.24015e+07	9.69164e+06		25.5993	25.3937	25.4181	25.46	25.6182	25.5268	25.3897		25.6	25.39	25.42	25.46	25.62	25.53	25.39		25.46	0.722905	-0.0300001
643715644	Athe_1279	63.4465	22	33	245	YP_002573152 Athe_1279 chorismate synthase [Anaerocellum thermophilum Z-1320, DSM 6725]	1.54409e+08	1.99109e+08	1.64072e+08	1.85024e+08	1.60786e+08	1.41147e+08	1.75903e+08		29.3377	29.2793	29.2045	29.4754	29.283	29.0018	29.4517		29.34	29.28	29.2	29.48	29.28	29	29.45		29.283	0.836938	-0.0291664
643715892	Athe_1523	58.9091	26	38	409	YP_002573394 Athe_1523 FAD-dependent pyridine nucleotide-disulphide oxidoreductase [Anaerocellum thermophilum Z-1320, DSM 6725]	4.75898e+08	6.99102e+08	5.41202e+08	6.68227e+08	6.02688e+08	5.60586e+08	4.5939e+08		31.0495	31.1037	30.9873	31.3686	31.162	30.977	30.7946		31.05	31.1	30.99	31.37	31.16	30.98	30.79		31.0495	0.856764	-0.0283338
643716514	Athe_2149	46.3964	28	40	283	YP_002573997 Athe_2149 CheA signal transduction histidine kinase [Anaerocellum thermophilum Z-1320, DSM 6725]	3.69779e+08	5.03136e+08	5.35286e+08	3.82907e+08	3.76115e+08	7.82272e+08	4.07012e+08		30.6578	30.6259	30.9758	30.5592	30.5061	31.4398	30.6262		30.66	30.63	30.98	30.56	30.51	31.44	30.63		30.6262	0.922321	-0.0283337
643716160	Athe_1783	54.7059	14	16	170	YP_002573649 Athe_1783 basic membrane lipoprotein [Anaerocellum thermophilum Z-1320, DSM 6725]	2.30474e+08	262824621	2.19543e+08	2.32654e+08	1.49423e+08	2.53233e+08	3.11966e+08		29.9382	29.6843	29.6584	29.8303	29.1978	29.8686	30.2538		29.94	29.68	29.66	29.83	29.2	29.87	30.25		29.8303	0.922312	-0.0275002
643716364	Athe_1988	29.5455	2	2	31	YP_002573848 Athe_1988 transcriptional regulator, AbrB family [Anaerocellum thermophilum Z-1320, DSM 6725]	6.60448e+06	6.28268e+06	5.44691e+06	8.37552e+06	4.12464e+06	4.65502e+06	5.04048e+06		24.6783	24.261	24.1421	24.9854	24.0675	24.0174	24.4739		24.68	24.26	24.14	24.99	24.07	24.02	24.47		24.261	0.930299	-0.0274998
643715909	Athe_1538	71.3287	14	24	214	YP_002573409 Athe_1538 4-diphosphocytidyl-2C-methyl-D-erythritol kinase [Anaerocellum thermophilum Z-1320, DSM 6725]	273587567	3.40372e+08	3.02589e+08	2.5394e+08	358718498	2.94215e+08	2.93775e+08		30.1981	30.0571	30.1392	29.9545	30.4405	30.0802	30.1705		30.2	30.06	30.14	29.95	30.44	30.08	30.17		30.1392	0.84232	-0.0266671
643715916	Athe_1544	50.1348	14	22	185	YP_002573415 Athe_1544 peptidase M29 aminopeptidase II [Anaerocellum thermophilum Z-1320, DSM 6725]	8.16362e+07	2.06344e+08	2.09796e+08	1.66042e+08	1.25343e+08	1.79027e+08	1.22028e+08		28.3726	29.3295	29.581	29.3042	28.9137	29.3311	28.9383		28.37	29.33	29.58	29.3	28.91	29.33	28.94		29.3042	0.939864	-0.0266663
643715616	Athe_1251	41.6667	6	8	40	YP_002573124 Athe_1251 metal dependent phosphohydrolase [Anaerocellum thermophilum Z-1320, DSM 6725]	28132450	5.05256e+07	2.89285e+07	2.34433e+07	2.92172e+07	38957046	3.48018e+07		26.8164	27.288	26.623	26.5002	26.8964	27.1643	27.1809		26.82	27.29	26.62	26.5	26.9	27.16	27.18		26.8964	0.924371	-0.0249995
643716250	Athe_1878	27.8351	3	3	27	YP_002573739 Athe_1878 hypothetical protein [Anaerocellum thermophilum Z-1320, DSM 6725]	2.12843e+07	37136646	2.93555e+07	2.5085e+07	1.96219e+07	33315460	2.3541e+07		26.3596	26.8403	26.6438	26.6089	26.3596	26.9533	26.6308		26.36	26.84	26.64	26.61	26.36	26.95	26.63		26.6308	0.900888	-0.0241669
643715396	Athe_1030	48.5714	10	11	91	YP_002572904 Athe_1030 protein of unknown function DUF89 [Anaerocellum thermophilum Z-1320, DSM 6725]	2.07722e+07	1.91858e+07	25219089	1.24161e+07	1.76508e+07	2.03823e+07	2.7455e+07		26.3343	25.8838	26.4385	25.633	26.2143	26.2683	26.851		26.33	25.88	26.44	25.63	26.21	26.27	26.85		26.2683	0.946043	-0.0233332
643715002	Athe_0621	71.8266	20	36	757	YP_002572518 Athe_0621 fructose-1,6-bisphosphate aldolase, class II [Anaerocellum thermophilum Z-1320, DSM 6725]	2.06195e+09	3.1942e+09	2.96097e+09	2.75499e+09	2.95822e+09	3.06918e+09	3.07673e+09		33.2933	33.3082	33.4745	33.376	33.3688	33.3121	33.4616		33.29	33.31	33.47	33.38	33.37	33.31	33.46		33.3688	0.71342	-0.0233323
643717002	Athe_2633	21.5213	9	12	85	YP_002574471 Athe_2633 hypothetical protein [Anaerocellum thermophilum Z-1320, DSM 6725]	2.40132e+07	6.52383e+07	3.69135e+07	4.68384e+07	2.20555e+07	5.00538e+07	28007445		26.5804	27.659	26.9973	27.4888	26.5161	27.5169	26.8763		26.58	27.66	27	27.49	26.52	27.52	26.88		26.9973	0.956268	-0.0225
643715303	Athe_0934	34.5806	24	26	168	YP_002572812 Athe_0934 ATP-dependent protease La [Anaerocellum thermophilum Z-1320, DSM 6725]	3.44111e+07	2.56316e+08	5.14297e+07	5.73394e+07	2.30967e+08	5.09966e+07	3.62534e+07		27.0635	29.6451	27.475	27.7927	29.7706	27.5406	27.24		27.06	29.65	27.48	27.79	29.77	27.54	27.24		27.5406	0.982759	-0.0216676
643715619	Athe_1254	48.3476	33	53	435	YP_002573127 Athe_1254 leucyl-tRNA synthetase [Anaerocellum thermophilum Z-1320, DSM 6725]	5.8236e+08	813457302	7.74152e+08	8.69683e+08	716454783	7.42081e+08	5.94997e+08		31.36	31.3231	31.5094	31.7511	31.3971	31.3575	31.1582		31.36	31.32	31.51	31.75	31.4	31.36	31.16		31.36	0.896976	-0.0208332
643715864	Athe_1501	35.0318	14	17	105	YP_002573372 Athe_1501 tRNA-i(6)A37 thiotransferase enzyme MiaB [Anaerocellum thermophilum Z-1320, DSM 6725]	2.58512e+07	6.54082e+07	5.93021e+07	4.01204e+07	5.74308e+07	2.54928e+07	5.46592e+07		26.6995	27.6635	27.718	27.2826	27.8584	26.565	27.8145		26.7	27.66	27.72	27.28	27.86	26.57	27.81		27.6635	0.966279	-0.0200001
643715970	Athe_1601	37	5	5	28	YP_002573468 Athe_1601 hypothetical protein [Anaerocellum thermophilum Z-1320, DSM 6725]	2.0787e+06	8.25288e+06	6.42984e+06	4.93559e+06	6.24938e+06	4.47216e+06	1.99096e+06		22.9755	24.6572	24.3629	24.2861	24.6461	23.9676	23.172		22.98	24.66	24.36	24.29	24.65	23.97	23.17		24.2861	0.973441	-0.02
643716261	Athe_1889	13.1944	5	5	27	YP_002573750 Athe_1889 shikimate 5-dehydrogenase [Anaerocellum thermophilum Z-1320, DSM 6725]	8.63792e+06	1.47494e+07	1.01135e+07	5125144	8.9589e+06	13740019	11227601		25.0222	25.496	25.0569	24.306	25.2637	25.6897	25.5926		25.02	25.5	25.06	24.31	25.26	25.69	25.59		25.2637	0.963064	-0.0191668
643716450	Athe_2083	15.7459	4	4	23	YP_002573933 Athe_2083 Alcohol dehydrogenase zinc-binding domain protein [Anaerocellum thermophilum Z-1320, DSM 6725]	3.77006e+06	6.79812e+06	5.66505e+06	5.78208e+06	4612258	4.53422e+06	3.63585e+06		23.8652	24.3765	24.192	24.4542	24.2209	23.9704	24.018		23.87	24.38	24.19	24.45	24.22	23.97	24.02		24.192	0.922619	-0.0183331
643716120	Athe_1742	57.971	17	31	293	YP_002573609 Athe_1742 ribosomal protein L2 [Anaerocellum thermophilum Z-1320, DSM 6725]	5.23648e+08	6.0228e+08	6.53846e+08	6.22221e+08	6.32156e+08	5.90896e+08	5.30344e+08		31.1965	30.8867	31.2666	31.2674	31.2255	31.0454	30.9961		31.2	30.89	31.27	31.27	31.23	31.05	31		31.1965	0.894341	-0.0174996
643716141	Athe_1764	32.0388	2	4	15	YP_002573630 Athe_1764 TrpR like protein, YerC/YecD [Anaerocellum thermophilum Z-1320, DSM 6725]	1.24157e+07	9856557	18678495	1.1456e+07	10896172	1.06113e+07	1.17474e+07		25.577	24.916	25.9808	25.5273	25.549	25.309	25.6538		25.58	24.92	25.98	25.53	25.55	25.31	25.65		25.549	0.953534	-0.0166666
643716105	Athe_1727	46.2585	7	10	126	YP_002573594 Athe_1727 ribosomal protein L15 [Anaerocellum thermophilum Z-1320, DSM 6725]	2.9322e+08	3.78182e+08	4.32961e+08	3.488e+08	4.09787e+08	2.96818e+08	3.69815e+08		30.2988	30.211	30.6681	30.4219	30.6272	30.0933	30.4926		30.3	30.21	30.67	30.42	30.63	30.09	30.49		30.4219	0.94015	-0.014167
643715542	Athe_1177	34.9876	12	15	58	YP_002573050 Athe_1177 phosphoribosylaminoimidazole carboxylase, ATPase subunit [Anaerocellum thermophilum Z-1320, DSM 6725]	2.2592e+07	7.64558e+07	5.53809e+07	3.61668e+07	4.26748e+07	4.26323e+07	4.41983e+07		26.4906	27.8911	27.6169	27.126	27.4458	27.2869	27.5159		26.49	27.89	27.62	27.13	27.45	27.29	27.52		27.4458	0.971192	-0.014167
643714506	Athe_0096	21.7848	5	5	20	YP_002572029 Athe_0096 N-acetylglucosamine-6-phosphate deacetylase [Anaerocellum thermophilum Z-1320, DSM 6725]	742785	4.52289e+06	1.28635e+07	4.00409e+06	1.28987e+06	5.44346e+06	2.15128e+06		21.2967	23.7834	25.3894	23.9909	22.5064	24.2333	23.2803		21.3	23.78	25.39	23.99	22.51	24.23	23.28		23.7834	0.991339	-0.0125003
643715056	Athe_0680	47.1014	9	11	98	YP_002572572 Athe_0680 protein of unknown function UPF0047 [Anaerocellum thermophilum Z-1320, DSM 6725]	9.72572e+07	99554213	55768834	7.3009e+07	7.03919e+07	1.02236e+08	6.49376e+07		28.6556	28.2743	27.6163	28.1077	28.1237	28.4993	28.054		28.66	28.27	27.62	28.11	28.12	28.5	28.05		28.1237	0.96854	-0.0116665
643714493	Athe_0083	5.32407	2	2	4	YP_002572016 Athe_0083 hypothetical protein [Anaerocellum thermophilum Z-1320, DSM 6725]	5.36236e+06	0	0	0	0	4899563	621644		24.3944					24.1685	21.5427		24.39	19.5326	22.0886	21.712	20.6377	24.17	21.54		24.1685	0.994243	-0.0111901
643715584	Athe_1219	41.0989	16	18	103	YP_002573092 Athe_1219 RNA methylase, NOL1/NOP2/sun family [Anaerocellum thermophilum Z-1320, DSM 6725]	6.95586e+07	7.83662e+07	7.29375e+07	5.61639e+07	6.98838e+07	7.99278e+07	7.11135e+07		28.1711	27.9267	28.0093	27.7423	28.1114	28.156	28.1818		28.17	27.93	28.01	27.74	28.11	28.16	28.18		28.1114	0.939601	-0.0108333
643716117	Athe_1739	47.2973	11	17	106	YP_002573606 Athe_1739 ribosomal protein S3 [Anaerocellum thermophilum Z-1320, DSM 6725]	8.0087e+08	1.2427e+09	1.08034e+09	1.11444e+09	1.03105e+09	1.22448e+09	8.84662e+08		31.8497	31.936	31.995	32.1001	31.8987	32.04	31.7144		31.85	31.94	31.99	32.1	31.9	32.04	31.71		31.936	0.924064	-0.0108326
643714900	Athe_0518	66.2366	25	42	570	YP_002572417 Athe_0518 pyruvate carboxyltransferase [Anaerocellum thermophilum Z-1320, DSM 6725]	7.5546e+08	1.03981e+09	9.79426e+08	9.20925e+08	1.06117e+09	8.46971e+08	9.36305e+08		31.7592	31.6806	31.8521	31.833	31.9383	31.5315	31.7929		31.76	31.68	31.85	31.83	31.94	31.53	31.79		31.7929	0.937188	-0.00916688
643714747	Athe_0361	8.77193	2	2	14	YP_002572270 Athe_0361 protein of unknown function DUF147 [Anaerocellum thermophilum Z-1320, DSM 6725]	3.06468e+06	2.29376e+06	26472283	1.78188e+07	3.92846e+06	3.75813e+06	2.24323e+06		23.5665	22.7961	26.4518	26.0602	24.0042	23.7266	23.3378		23.57	22.8	26.45	26.06	24	23.73	23.34		23.7266	0.994078	-0.00916656
643714596	Athe_0195	26.9103	7	9	53	YP_002572119 Athe_0195 PP-loop domain protein [Anaerocellum thermophilum Z-1320, DSM 6725]	3.48996e+07	4.03033e+07	3.42161e+07	3.71934e+07	3.50436e+07	29876074	2.84737e+07		27.1483	26.9604	26.8704	27.1607	27.1501	26.7995	26.9011		27.15	26.96	26.87	27.16	27.15	26.8	26.9		26.9604	0.945396	-0.0091664
643715004	Athe_0623	29.5806	10	10	60	YP_002572520 Athe_0623 Radical SAM domain protein [Anaerocellum thermophilum Z-1320, DSM 6725]	2.56566e+07	1.95659e+07	2.12884e+07	21320726	1.60986e+07	1.91425e+07	1.88901e+07		26.6535	25.9137	26.1917	26.3989	26.0957	26.1963	26.3256		26.65	25.91	26.19	26.4	26.1	26.2	26.33		26.1963	0.971113	-0.00750017
643715334	Athe_0967	40.8578	17	26	178	YP_002572843 Athe_0967 signal recognition particle protein [Anaerocellum thermophilum Z-1320, DSM 6725]	1.12665e+08	1.90971e+08	1.84987e+08	1.79387e+08	1.79603e+08	1.07544e+08	1.48273e+08		28.8704	29.2198	29.3854	29.4201	29.4362	28.5998	29.2089		28.87	29.22	29.39	29.42	29.44	28.6	29.21		29.2198	0.978526	-0.00750017
643715216	Athe_0838	32.0197	5	5	51	YP_002572726 Athe_0838 non-canonical purine NTP pyrophosphatase, rdgB/HAM1 family [Anaerocellum thermophilum Z-1320, DSM 6725]	5.86991e+06	9.15279e+06	7.85935e+06	6.60992e+06	5.64494e+06	7.21864e+06	6245522		24.479	24.8075	24.661	24.6438	24.5299	24.6704	24.7753		24.48	24.81	24.66	24.64	24.53	24.67	24.78		24.661	0.962183	-0.00500059
643716145	Athe_1768	41.4729	19	27	258	YP_002573634 Athe_1768 methyl-accepting chemotaxis sensory transducer [Anaerocellum thermophilum Z-1320, DSM 6725]	2.55016e+08	3.03578e+08	2.96783e+08	2.67622e+08	2.26247e+08	3.07473e+08	2.97364e+08		30.0911	29.8946	30.1081	30.0329	29.7875	30.141	30.1847		30.09	29.89	30.11	30.03	29.79	30.14	30.18		30.0911	0.968152	-0.00500027
643715714	Athe_1349	49.0217	41	55	476	YP_002573222 Athe_1349 isoleucyl-tRNA synthetase [Anaerocellum thermophilum Z-1320, DSM 6725]	7.34792e+08	9.06873e+08	7.58467e+08	7.08622e+08	8.14535e+08	8.78713e+08	8.39657e+08		31.7182	31.4819	31.4778	31.4583	31.5735	31.5852	31.6413		31.72	31.48	31.48	31.46	31.57	31.59	31.64		31.5735	0.952945	-0.00500011
643716064	Athe_1693	26.5385	8	8	69	YP_002573560 Athe_1693 Indole-3-glycerol-phosphate synthase [Anaerocellum thermophilum Z-1320, DSM 6725]	3.51441e+07	3.19172e+07	2.93062e+07	2.94087e+07	29600646	3.45182e+07	2.10193e+07		27.1378	26.621	26.6381	26.8336	26.9247	27.0047	26.4732		27.14	26.62	26.64	26.83	26.92	27	26.47		26.8336	0.980878	-0.00499996
643716698	Athe_2334	50.8197	14	18	108	YP_002574177 Athe_2334 oxidoreductase domain protein [Anaerocellum thermophilum Z-1320, DSM 6725]	4.27231e+07	3.1558e+07	3.91229e+07	2.5375e+07	2.76733e+07	3.38448e+07	5.36736e+07		27.4545	26.6073	27.0662	26.614	26.8274	26.9607	27.7886		27.45	26.61	27.07	26.61	26.83	26.96	27.79		26.9607	0.99137	-0.00416644
643716116	Athe_1738	19.0476	3	6	90	YP_002573605 Athe_1738 ribosomal protein L16 [Anaerocellum thermophilum Z-1320, DSM 6725]	9.97377e+07	1.44611e+08	8.7336e+07	1.34542e+08	1.43972e+08	8.25537e+07	6.49603e+07		28.6817	28.8196	28.2569	28.9853	29.108	28.2029	28.0562		28.68	28.82	28.26	28.99	29.11	28.2	28.06		28.6817	0.992711	-0.00333341
643714644	Athe_0244	5.65068	3	3	10	YP_002572167 Athe_0244 SpoIID/LytB domain protein [Anaerocellum thermophilum Z-1320, DSM 6725]	1569031	2.0674e+06	818808	1.27058e+06	533052	2.92e+06	0		22.4375	22.6494	21.4384	22.4523	21.4507	23.3696			22.44	22.65	21.44	22.45	21.45	23.37	21.4494		22.4449	0.996159	-0.00318225
643716493	Athe_2128	46.4865	13	19	390	YP_002573976 Athe_2128 translation elongation factor P [Anaerocellum thermophilum Z-1320, DSM 6725]	7.32897e+08	8.25439e+08	7.44839e+08	8.10884e+08	891794645	7.08804e+08	6.94e+08		31.7141	31.3443	31.4533	31.6507	31.7007	31.2909	31.3738		31.71	31.34	31.45	31.65	31.7	31.29	31.37		31.4533	0.987436	-0.00250053
643715725	Athe_1360	66.3743	16	24	170	YP_002573233 Athe_1360 translation initiation factor, aIF-2BI family [Anaerocellum thermophilum Z-1320, DSM 6725]	3.19172e+08	3.76912e+08	3.50399e+08	3.92713e+08	256035588	3.67645e+08	3.42404e+08		30.4286	30.2071	30.3539	30.5929	29.9657	30.3945	30.3824		30.43	30.21	30.35	30.59	29.97	30.39	30.38		30.3824	0.988367	-0.00249958
643714491	Athe_0081	14.3608	7	7	25	YP_002572014 Athe_0081 PAS/PAC sensor signal transduction histidine kinase [Anaerocellum thermophilum Z-1320, DSM 6725]	4.79773e+06	4.06472e+06	6.29821e+06	9.0122e+06	2.26963e+06	2.92804e+06	5.72571e+06		24.2547	23.6276	24.3799	25.1053	23.2291	23.3563	24.6536		24.25	23.63	24.38	25.11	23.23	23.36	24.65		24.2547	0.99892	-0.000833988
643716094	Athe_1716	47.7876	6	7	57	YP_002573583 Athe_1716 ribosomal protein L17 [Anaerocellum thermophilum Z-1320, DSM 6725]	119112709	200319578	1.36262e+08	1.65839e+08	1.25367e+08	1.4616e+08	1.2483e+08		28.9481	29.2866	28.9231	29.305	28.9141	29.034	28.9723		28.95	29.29	28.92	29.3	28.91	29.03	28.97		28.9723	0.995547	0.000834147
643716968	Athe_2599	28.5106	6	6	31	YP_002574437 Athe_2599 PP-loop domain protein [Anaerocellum thermophilum Z-1320, DSM 6725]	1.76365e+07	3.96106e+06	1.59589e+07	1.28709e+07	10957469	2.6358e+06	1.57044e+07		26.144	23.5914	25.7076	25.698	25.5687	23.245	26.0658		26.14	23.59	25.71	25.7	25.57	23.24	26.07		25.698	0.998744	0.00166623
643716545	Athe_2180	29.8165	8	10	38	YP_002574028 Athe_2180 gid protein [Anaerocellum thermophilum Z-1320, DSM 6725]	1.30005e+07	23981007	1.30503e+07	10800693	7.67376e+06	1.72302e+07	21451015		25.6227	26.2078	25.4707	25.4417	25.0639	26.048	26.5062		25.62	26.21	25.47	25.44	25.06	26.05	26.51		25.6227	0.99702	0.00166655
643715260	Athe_0886	48.4848	13	22	202	YP_002572769 Athe_0886 tyrosyl-tRNA synthetase [Anaerocellum thermophilum Z-1320, DSM 6725]	1.43637e+08	2.75699e+08	2.32772e+08	2.17558e+08	2.30151e+08	2.0443e+08	1.50596e+08		29.2289	29.7543	29.7448	29.7109	29.793	29.5393	29.237		29.23	29.75	29.74	29.71	29.79	29.54	29.24		29.7109	0.987561	0.00333293
643715566	Athe_1201	38.2629	15	17	135	YP_002573074 Athe_1201 glutamate-1-semialdehyde-2,1-aminomutase [Anaerocellum thermophilum Z-1320, DSM 6725]	6.63129e+07	6.9324e+07	5.54988e+07	6.62671e+07	6.58098e+07	5.17709e+07	5.01871e+07		28.1136	27.7476	27.6203	27.991	28.0467	27.5612	27.6942		28.11	27.75	27.62	27.99	28.05	27.56	27.69		27.7476	0.982951	0.0041674
643714976	Athe_0593	66.4983	37	56	493	YP_002572492 Athe_0593 aspartyl-tRNA synthetase [Anaerocellum thermophilum Z-1320, DSM 6725]	4.87655e+08	7.55772e+08	8.03915e+08	7.43177e+08	6.63839e+08	6.00663e+08	6.46691e+08		31.0885	31.2175	31.5658	31.5249	31.2916	31.0635	31.2756		31.09	31.22	31.57	31.52	31.29	31.06	31.28		31.2756	0.972923	0.00583267
643715350	Athe_0985	42.3358	13	14	87	YP_002572859 Athe_0985 competence/damage-inducible protein CinA [Anaerocellum thermophilum Z-1320, DSM 6725]	9.9979e+07	1.04453e+08	86106944	72360219	9.28004e+07	107104199	92145046		28.6955	28.3371	28.2427	28.0913	28.4946	28.5647	28.5444		28.7	28.34	28.24	28.09	28.49	28.56	28.54		28.4946	0.971215	0.00666682
643715186	Athe_0808	67.5159	15	29	273	YP_002572696 Athe_0808 ribosomal protein S7 [Anaerocellum thermophilum Z-1320, DSM 6725]	8.87669e+08	8.85874e+08	9.88963e+08	8.882e+08	1.18153e+09	9.32161e+08	7.74721e+08		32.0082	31.4479	31.8682	31.7808	32.0889	31.6682	31.5285		32.01	31.45	31.87	31.78	32.09	31.67	31.53		31.7808	0.96507	0.00916624
643716225	Athe_1853	33.9736	17	21	171	YP_002573714 Athe_1853 Cellulose 1,4-beta-cellobiosidase [Anaerocellum thermophilum Z-1320, DSM 6725]	4.3468e+07	3.38056e+07	8.33984e+07	5.41983e+07	3.11273e+07	5.58693e+07	4.24161e+07		27.4893	26.705	28.2096	27.7147	26.9848	27.6692	27.4576		27.49	26.7	28.21	27.71	26.98	27.67	27.46		27.4893	0.97867	0.0116671
643715079	Athe_0707	49.5951	20	24	176	YP_002572595 Athe_0707 L-fucose isomerase-like protein [Anaerocellum thermophilum Z-1320, DSM 6725]	1.29869e+08	1.92533e+08	1.78326e+08	1.53582e+08	1.47869e+08	1.42276e+08	1.72581e+08		29.0824	29.2349	29.3274	29.2048	29.1608	29.0111	29.4276		29.08	29.23	29.33	29.2	29.16	29.01	29.43		29.2048	0.915457	0.0133328
643716193	Athe_1816	73.1518	17	27	244	YP_002573682 Athe_1816 ribosomal protein S2 [Anaerocellum thermophilum Z-1320, DSM 6725]	8.0064e+08	6.51107e+08	6.76817e+08	6.34019e+08	9.04987e+08	6.17259e+08	6.95461e+08		31.8502	31.0004	31.316	31.2973	31.7208	31.0981	31.3758		31.85	31	31.32	31.3	31.72	31.1	31.38		31.316	0.955824	0.0150005
643715187	Athe_0809	66.136	38	82	1344	YP_002572697 Athe_0809 translation elongation factor G [Anaerocellum thermophilum Z-1320, DSM 6725]	2.70481e+09	3.26206e+09	3.01681e+09	3.39608e+09	3.68278e+09	3.18837e+09	2.71469e+09		33.7069	33.3397	33.504	33.6782	33.6735	33.367	33.2823		33.71	33.34	33.5	33.68	33.67	33.37	33.28		33.504	0.916408	0.0166674
643716123	Athe_1745	58.0952	14	21	253	YP_002573612 Athe_1745 ribosomal protein L3 [Anaerocellum thermophilum Z-1320, DSM 6725]	6.48736e+08	9.48442e+08	8.07707e+08	9.05178e+08	9.48906e+08	5.4001e+08	8.26628e+08		31.5273	31.5461	31.5711	31.808	31.7853	30.9093	31.6194		31.53	31.55	31.57	31.81	31.79	30.91	31.62		31.5711	0.947084	0.0174996
643716469	Athe_2103	23.1183	8	9	69	YP_002573952 Athe_2103 hypothetical protein [Anaerocellum thermophilum Z-1320, DSM 6725]	4.59982e+07	6.24678e+07	6.14819e+07	5.38957e+07	5.11039e+07	54781721	4.29524e+07		27.5792	27.5976	27.7717	27.7068	27.7031	27.6413	27.4773		27.58	27.6	27.77	27.71	27.7	27.64	27.48		27.6413	0.836679	0.0175006
643715517	Athe_1151	67.2185	14	22	131	YP_002573025 Athe_1151 UTP-glucose-1-phosphate uridylyltransferase [Anaerocellum thermophilum Z-1320, DSM 6725]	1.17418e+08	1.77506e+08	2.17086e+08	1.54855e+08	1.52673e+08	1.58083e+08	1.51027e+08		28.9242	29.1174	29.6246	29.21	29.2043	29.1597	29.237		28.92	29.12	29.62	29.21	29.2	29.16	29.24		29.2043	0.924338	0.0175007
643716180	Athe_1803	55.1351	17	27	510	YP_002573669 Athe_1803 ABC transporter related [Anaerocellum thermophilum Z-1320, DSM 6725]	3.15186e+08	2.60036e+08	3.17078e+08	2.93227e+08	2.44926e+08	2.59857e+08	3.26788e+08		30.4143	29.6676	30.203	30.1648	29.9031	29.907	30.3196		30.41	29.67	30.2	30.16	29.9	29.91	30.32		30.1648	0.928325	0.0208338
643714695	Athe_0305	13.6364	4	4	9	YP_002572218 Athe_0305 2-phosphosulfolactate phosphatase [Anaerocellum thermophilum Z-1320, DSM 6725]	1440635	1.18496e+06	3.39273e+07	11439028	2.92756e+06	1311895	1.65515e+06		22.1279	21.8333	26.8284	25.4345	23.6201	22.3347	22.918		22.13	21.83	26.83	25.43	23.62	22.33	22.92		22.918	0.989528	0.021666
643715310	Athe_0941	38.5417	20	30	168	YP_002572819 Athe_0941 glutamyl-tRNA synthetase [Anaerocellum thermophilum Z-1320, DSM 6725]	1.7098e+08	1.88377e+08	2.05607e+08	1.91231e+08	1.90569e+08	1.50081e+08	1.73574e+08		29.4972	29.1968	29.548	29.5219	29.5306	29.0926	29.4357		29.5	29.2	29.55	29.52	29.53	29.09	29.44		29.4972	0.892896	0.0216662
643716887	Athe_2524	42.4084	8	11	54	YP_002574365 Athe_2524 hypothetical protein [Anaerocellum thermophilum Z-1320, DSM 6725]	60128202	4.83091e+07	5.79335e+07	5.82909e+07	5.3661e+07	4.77371e+07	4.02072e+07		27.9892	27.2234	27.6706	27.8193	27.772	27.4462	27.383		27.99	27.22	27.67	27.82	27.77	27.45	27.38		27.6706	0.928127	0.0216664
643715403	Athe_1037	24.5	7	9	56	YP_002572911 Athe_1037 phosphopantothenoylcysteine decarboxylase/phosphopantothenate/cysteine ligase [Anaerocellum thermophilum Z-1320, DSM 6725]	6.30673e+07	3.17847e+07	2.04698e+07	5.34022e+07	1.61445e+07	5.07259e+07	1.91376e+07		28.0665	26.6164	26.1219	27.6789	26.0956	27.5409	26.3404		28.07	26.62	26.12	27.68	26.1	27.54	26.34		26.6164	0.975992	0.0216667
643714469	Athe_0057	17.8423	9	9	55	YP_002571992 Athe_0057 methyltransferase FkbM family [Anaerocellum thermophilum Z-1320, DSM 6725]	1.22576e+07	1.36114e+07	1.12268e+07	2.07166e+07	5.19462e+06	6.26407e+06	1.53599e+07		25.5626	25.383	25.2112	26.3689	24.4869	24.5388	26.0387		25.56	25.38	25.21	26.37	24.49	24.54	26.04		25.383	0.969932	0.023332
643715602	Athe_1237	49.3225	16	21	183	YP_002573110 Athe_1237 Glutamine--scyllo-inositol transaminase [Anaerocellum thermophilum Z-1320, DSM 6725]	1.51918e+08	2.61054e+08	2.32158e+08	1.97729e+08	2.08351e+08	1.92977e+08	1.80834e+08		29.3118	29.6732	29.7375	29.5766	29.6566	29.4707	29.4909		29.31	29.67	29.74	29.58	29.66	29.47	29.49		29.5766	0.856889	0.0233334
643717091	Athe_2735	37.1429	8	8	34	YP_002574560 Athe_2735 hypothetical protein [Anaerocellum thermophilum Z-1320, DSM 6725]	7.12527e+06	3.64252e+06	7.00481e+06	1.12859e+06	1.14688e+07	1.22008e+07	3.2925e+06		24.8417	23.469	24.5357	22.2309	25.5331	25.4001	23.8763		24.84	23.47	24.54	22.23	25.53	25.4	23.88		24.5357	0.981907	0.0233337
643714828	Athe_0441	33.2031	7	8	37	YP_002572346 Athe_0441 protein of unknown function DUF198 [Anaerocellum thermophilum Z-1320, DSM 6725]	3.41513e+07	3.91601e+07	31951116	2.12206e+07	3.07565e+07	3.19073e+07	4.15328e+07		27.1134	26.9202	26.7707	26.3575	26.9705	26.8813	27.4276		27.11	26.92	26.77	26.36	26.97	26.88	27.43		26.9202	0.935033	0.0233339
643715206	Athe_0828	49.8708	15	18	130	YP_002572716 Athe_0828 molybdenum cofactor synthesis domain protein [Anaerocellum thermophilum Z-1320, DSM 6725]	6.76737e+07	8.14142e+07	7.42061e+07	6.88491e+07	7.31411e+07	6.93494e+07	5.91077e+07		28.1278	27.9813	28.0327	28.031	28.1787	27.96	27.9229		28.13	27.98	28.03	28.03	28.18	27.96	27.92		28.031	0.766576	0.0241664
643715500	Athe_1134	54.9153	16	30	320	YP_002573008 Athe_1134 dihydrodipicolinate synthase [Anaerocellum thermophilum Z-1320, DSM 6725]	6.48824e+08	8.90646e+08	7.30029e+08	7.4052e+08	7.40827e+08	8.4726e+08	648598907		31.5274	31.4561	31.4227	31.521	31.4438	31.5391	31.2799		31.53	31.46	31.42	31.52	31.44	31.54	31.28		31.4561	0.752132	0.0249993
643716179	Athe_1802	68.1319	26	36	301	YP_002573668 Athe_1802 transcriptional regulator, CdaR [Anaerocellum thermophilum Z-1320, DSM 6725]	7.58035e+08	1.24001e+09	1.17499e+09	1.16321e+09	1.03589e+09	9.49009e+08	1.00553e+09		31.7651	31.936	32.1126	32.1626	31.9113	31.6881	31.8995		31.77	31.94	32.11	32.16	31.91	31.69	31.9		31.9113	0.865557	0.0250006
643716058	Athe_1687	17.0139	5	6	28	YP_002573554 Athe_1687 ABC transporter related [Anaerocellum thermophilum Z-1320, DSM 6725]	3.3744e+06	6.3435e+06	7.77074e+06	4.26749e+06	6.72585e+06	5.84596e+06	2.64983e+06		23.7071	24.2748	24.6442	24.0683	24.751	24.3308	23.5733		23.71	24.27	24.64	24.07	24.75	24.33	23.57		24.2748	0.945261	0.0266665
643715464	Athe_1098	29.0503	3	5	48	YP_002572972 Athe_1098 pyruvate ferredoxin/flavodoxin oxidoreductase [Anaerocellum thermophilum Z-1320, DSM 6725]	3.16711e+07	4.33723e+07	1.40095e+07	2.30801e+07	2.85156e+07	1.1948e+07	3.51638e+07		26.999	27.068	25.5625	26.4817	26.8627	25.5235	27.1969		27	27.07	25.56	26.48	26.86	25.52	27.2		26.8627	0.963851	0.0283327
643715630	Athe_1265	74.2236	19	29	322	YP_002573138 Athe_1265 6-phosphofructokinase [Anaerocellum thermophilum Z-1320, DSM 6725]	3.1249e+08	5.34423e+08	4.89739e+08	4.02203e+08	4.18686e+08	4.06816e+08	4.23009e+08		30.3953	30.7127	30.8465	30.6305	30.6569	30.5331	30.6802		30.4	30.71	30.85	30.63	30.66	30.53	30.68		30.6569	0.819792	0.028333
643714815	Athe_0428	13.2231	8	8	28	YP_002572333 Athe_0428 ferredoxin [Anaerocellum thermophilum Z-1320, DSM 6725]	5.39874e+06	8.73071e+06	1.25947e+07	8128262	6.63034e+06	6.42767e+06	6.96737e+06		24.3604	24.7393	25.3709	24.9647	24.7841	24.5064	24.9281		24.36	24.74	25.37	24.96	24.78	24.51	24.93		24.7841	0.921892	0.0283337
643714627	Athe_0227	19.3112	12	13	45	YP_002572150 Athe_0227 glycoside hydrolase family 2 sugar binding [Anaerocellum thermophilum Z-1320, DSM 6725]	1.97386e+07	2.76181e+07	1.5021e+07	1.58774e+07	1.86576e+07	1.37878e+07	1.82932e+07		26.244	26.4107	25.6741	25.9922	26.3038	25.73	26.2804		26.24	26.41	25.67	25.99	26.3	25.73	26.28		26.244	0.902653	0.0316668
643715788	Athe_1425	38.6986	9	12	51	YP_002573296 Athe_1425 ATP synthase F1, gamma subunit [Anaerocellum thermophilum Z-1320, DSM 6725]	9.74398e+07	1.34434e+08	1.2687e+08	1.37736e+08	9.89765e+07	1.00892e+08	1.0057e+08		28.6485	28.7051	28.8119	29.0257	28.5835	28.4837	28.6736		28.65	28.71	28.81	29.03	28.58	28.48	28.67		28.6736	0.829616	0.0333327
643715674	Athe_1309	56.7376	5	9	85	YP_002573182 Athe_1309 methylglyoxal synthase [Anaerocellum thermophilum Z-1320, DSM 6725]	2.41842e+08	3.18643e+08	2.95347e+08	271072327	2.60482e+08	2.74125e+08	2.52289e+08		30.011	29.9646	30.0986	30.0452	29.9831	29.9809	29.9546		30.01	29.96	30.1	30.05	29.98	29.98	29.95		29.9831	0.468156	0.0333335
643715734	Athe_1369	47.1311	14	19	200	YP_002573242 Athe_1369 hypothetical protein [Anaerocellum thermophilum Z-1320, DSM 6725]	3.62771e+08	3.87606e+08	3.69452e+08	3.4032e+08	3.37266e+08	4.26498e+08	3.17319e+08		30.6266	30.2489	30.4321	30.3805	30.3522	30.6003	30.276		30.63	30.25	30.43	30.38	30.35	30.6	30.28		30.3805	0.792199	0.0341663
643715200	Athe_0822	43.4211	3	5	68	YP_002572710 Athe_0822 thiamineS protein [Anaerocellum thermophilum Z-1320, DSM 6725]	1.12673e+08	1.85673e+08	1.70585e+08	1.04927e+08	1.60586e+08	1.69963e+08	1.3927e+08		28.8707	29.1812	29.2653	28.6359	29.275	29.2624	29.121		28.87	29.18	29.27	28.64	29.27	29.26	29.12		29.1812	0.872636	0.034167
643715690	Athe_1325	48.6726	10	11	77	YP_002573198 Athe_1325 cytidylate kinase [Anaerocellum thermophilum Z-1320, DSM 6725]	4.37828e+07	4.45755e+07	6.50469e+07	4.15748e+07	4.34193e+07	7.30113e+07	3.03864e+07		27.5063	27.1076	27.8433	27.3198	27.4509	28.0458	26.9915		27.51	27.11	27.84	27.32	27.45	28.05	26.99		27.4509	0.918094	0.0341671
643716914	Athe_2550	4.58167	2	2	4	YP_002574391 Athe_2550 two component transcriptional regulator, AraC family [Anaerocellum thermophilum Z-1320, DSM 6725]	832280	1.89746e+06	0	971788	0	613715	589200		21.2619	22.525		22.1463		21.4366	21.4663		21.26	22.52	20.0108	22.15	19.8556	21.44	21.47		21.4663	0.968481	0.0347036
643716394	Athe_2028	51.6199	22	29	219	YP_002573878 Athe_2028 glycoside hydrolase family 4 [Anaerocellum thermophilum Z-1320, DSM 6725]	105037552	1.48375e+08	1.55931e+08	1.46329e+08	1.21414e+08	1.19893e+08	1.0912e+08		28.7601	28.8494	29.1221	29.1114	28.8661	28.7351	28.7804		28.76	28.85	29.12	29.11	28.87	28.74	28.78		28.8494	0.803608	0.035
643715732	Athe_1367	43.0894	12	16	136	YP_002573240 Athe_1367 hypothetical protein [Anaerocellum thermophilum Z-1320, DSM 6725]	3.11567e+08	374503340	3.46165e+08	2.85693e+08	3.24047e+08	4.13653e+08	2.81145e+08		30.3947	30.1994	30.3368	30.1262	30.2957	30.5611	30.1072		30.39	30.2	30.34	30.13	30.3	30.56	30.11		30.2957	0.801572	0.0350005
643716752	Athe_2389	71.2871	21	39	278	YP_002574231 Athe_2389 Xylose isomerase domain protein TIM barrel [Anaerocellum thermophilum Z-1320, DSM 6725]	5.14271e+08	1.2773e+09	9.75122e+08	8.45451e+08	870181622	9.05835e+08	7.61072e+08		31.1695	31.9822	31.8445	31.7097	31.6652	31.6293	31.5029		31.17	31.98	31.84	31.71	31.67	31.63	31.5		31.6652	0.874712	0.0358337
643714892	Athe_0510	32.973	4	4	48	YP_002572409 Athe_0510 hydro-lyase, Fe-S type, tartrate/fumarate subfamily, beta subunit [Anaerocellum thermophilum Z-1320, DSM 6725]	5.83395e+06	1.51273e+07	1.56383e+07	4.61522e+06	8.83852e+06	1.5246e+07	1.07486e+07		24.4328	25.5349	25.7228	24.1452	25.2416	25.84	25.5286		24.43	25.53	25.72	24.15	25.24	25.84	25.53		25.5286	0.949425	0.0366667
643715786	Athe_1423	55.4745	7	10	87	YP_002573294 Athe_1423 ATP synthase F1, epsilon subunit [Anaerocellum thermophilum Z-1320, DSM 6725]	1.05999e+08	135954630	1.30305e+08	1.31173e+08	9.85194e+07	105863855	1.19213e+08		28.7757	28.7266	28.8471	28.9553	28.5771	28.5582	28.9034		28.78	28.73	28.85	28.96	28.58	28.56	28.9		28.7757	0.784848	0.0366673
643716265	Athe_1893	61.5023	17	20	186	YP_002573754 Athe_1893 protein of unknown function DUF1121 [Anaerocellum thermophilum Z-1320, DSM 6725]	300421586	2.96972e+08	2.42235e+08	3.00278e+08	2.77948e+08	2.1126e+08	2.54511e+08		30.3379	29.8608	29.8026	30.1935	30.0781	29.6105	29.9711		30.34	29.86	29.8	30.19	30.08	29.61	29.97		29.9711	0.862951	0.0374999
643715392	Athe_1027	26.4798	7	8	38	YP_002572901 Athe_1027 transcriptional regulator, XRE family [Anaerocellum thermophilum Z-1320, DSM 6725]	5.52142e+07	7.98213e+07	6.87105e+07	73038450	6.37943e+07	5.45925e+07	50919520		27.8366	27.9524	27.9238	28.1217	28.0045	27.6346	27.7136		27.84	27.95	27.92	28.12	28	27.63	27.71		27.9238	0.795749	0.0383339
643716287	Athe_1915	42.3077	12	17	119	YP_002573776 Athe_1915 oligopeptide/dipeptide ABC transporter, ATPase subunit [Anaerocellum thermophilum Z-1320, DSM 6725]	7.23758e+07	9.89534e+07	7.85203e+07	7.08114e+07	9.3718e+07	9.26263e+07	4.91361e+07		28.2129	28.2655	28.109	28.0823	28.5234	28.3659	27.6631		28.21	28.27	28.11	28.08	28.52	28.37	27.66		28.2129	0.869993	0.0391665
643715499	Athe_1133	54.3651	10	12	113	YP_002573007 Athe_1133 dihydrodipicolinate reductase [Anaerocellum thermophilum Z-1320, DSM 6725]	2.46174e+08	2.15838e+08	2.0467e+08	2.16069e+08	2.25119e+08	1.66713e+08	2.14106e+08		30.0442	29.3984	29.5464	29.7102	29.7751	29.2683	29.7256		30.04	29.4	29.55	29.71	29.78	29.27	29.73		29.7102	0.856145	0.0408333
643717025	Athe_2659	13.9394	4	4	6	YP_002574494 Athe_2659 CRISPR-associated protein Cas1 [Anaerocellum thermophilum Z-1320, DSM 6725]	998455	2.3764e+06	0	0	0	0	3.33273e+06		21.6662	22.852					23.8933		21.67	22.85	20.5438	21.7368	20.2296	20.7294	23.89		22.852	0.971604	0.0415066
643716146	Athe_1769	30	5	5	31	YP_002573635 Athe_1769 CheW protein [Anaerocellum thermophilum Z-1320, DSM 6725]	2.45448e+07	2.61703e+07	32951280	20175929	19913560	2.96013e+07	2.40038e+07		26.5757	26.3351	26.8142	26.3097	26.3791	26.7892	26.6603		26.58	26.34	26.81	26.31	26.38	26.79	26.66		26.5757	0.822335	0.0416667
643716286	Athe_1914	35.2025	10	14	97	YP_002573775 Athe_1914 oligopeptide/dipeptide ABC transporter, ATPase subunit [Anaerocellum thermophilum Z-1320, DSM 6725]	6.58472e+07	7.72716e+07	9.50801e+07	6.06001e+07	7.88692e+07	7.9091e+07	6.60567e+07		28.0919	27.9062	28.3927	27.8501	28.2798	28.1419	28.0797		28.09	27.91	28.39	27.85	28.28	28.14	28.08		28.0919	0.798641	0.0424997
643716902	Athe_2538	29.6552	4	5	37	YP_002574379 Athe_2538 transcriptional regulator, XRE family [Anaerocellum thermophilum Z-1320, DSM 6725]	3.12968e+07	5.51119e+07	3.46568e+07	42569579	2.9361e+07	2.89823e+07	3.55064e+07		26.9902	27.4146	26.8974	27.3573	26.9057	26.752	27.2088		26.99	27.41	26.9	27.36	26.91	26.75	27.21		26.9902	0.847849	0.0424999
643714800	Athe_0412	20.4852	6	7	27	YP_002572318 Athe_0412 hypothetical protein [Anaerocellum thermophilum Z-1320, DSM 6725]	1.03595e+07	9.44495e+06	2.63961e+07	7.03078e+06	1.25088e+07	5186682	3.41064e+07		25.3146	24.8528	26.5004	24.8262	25.734	24.3307	27.1524		25.31	24.85	26.5	24.83	25.73	24.33	27.15		25.3146	0.960838	0.0433335
643715265	Athe_0891	6.11247	2	2	8	YP_002572774 Athe_0891 transposase mutator type [Anaerocellum thermophilum Z-1320, DSM 6725]	1.30744e+06	2.65687e+06	1.20727e+06	1364103	995854	1.25233e+06	1.1211e+06		22.1743	23.0136	22.0311	22.5543	22.2076	22.3052	22.3667		22.17	23.01	22.03	22.55	22.21	22.31	22.37		22.3052	0.878601	0.043334
643714823	Athe_0436	61.0169	7	10	96	YP_002572341 Athe_0436 putative anti-sigma regulatory factor, serine/threonine protein kinase [Anaerocellum thermophilum Z-1320, DSM 6725]	9.24665e+07	1.24663e+08	1.18862e+08	1.0402e+08	1.16434e+08	8.0388e+07	1.06932e+08		28.5728	28.6041	28.7141	28.6146	28.8064	28.1616	28.7545		28.57	28.6	28.71	28.61	28.81	28.16	28.75		28.6146	0.813356	0.0441664
643714448	Athe_0038	29.7229	18	22	166	YP_002571973 Athe_0038 hypothetical protein [Anaerocellum thermophilum Z-1320, DSM 6725]	38385738	9.76932e+07	8.66538e+07	6.29948e+07	4.43827e+07	8.5949e+07	5.63747e+07		27.2932	28.2463	28.2541	27.9136	27.5074	28.2589	27.8573		27.29	28.25	28.25	27.91	27.51	28.26	27.86		27.9136	0.89479	0.0450001
643715182	Athe_0804	57.4104	59	86	643	YP_002572692 Athe_0804 DNA-directed RNA polymerase, beta subunit [Anaerocellum thermophilum Z-1320, DSM 6725]	7.46311e+08	9.69543e+08	8.95155e+08	1.01953e+09	9.17374e+08	7.38664e+08	7.38596e+08		31.7409	31.5795	31.7209	31.9793	31.7386	31.347	31.4618		31.74	31.58	31.72	31.98	31.74	31.35	31.46		31.7209	0.794842	0.0475
643717076	Athe_2719	46.5561	30	39	251	YP_002574545 Athe_2719 hypothetical protein [Anaerocellum thermophilum Z-1320, DSM 6725]	153520800	2.45156e+08	2.30223e+08	2.12006e+08	1.49817e+08	1.78376e+08	2.17143e+08		29.333	29.5813	29.7236	29.6833	29.1914	29.3626	29.7451		29.33	29.58	29.72	29.68	29.19	29.36	29.75		29.5813	0.80274	0.0483327
643716196	Athe_1819	29.6392	9	11	79	YP_002573685 Athe_1819 hypothetical protein [Anaerocellum thermophilum Z-1320, DSM 6725]	2.60948e+07	4.29964e+07	3.89754e+07	3.06166e+07	2.66358e+07	3.76311e+07	2.58615e+07		26.6834	27.0546	27.0678	26.8849	26.7733	27.1194	26.7671		26.68	27.05	27.07	26.88	26.77	27.12	26.77		26.8849	0.751052	0.0483329
643716340	Athe_1968	31.6594	12	12	75	YP_002573828 Athe_1968 Radical SAM domain protein [Anaerocellum thermophilum Z-1320, DSM 6725]	38535315	7.28507e+07	6.15863e+07	6.63573e+07	6.59914e+07	4.92892e+07	2.63979e+07		27.3065	27.8211	27.7719	27.9983	28.0505	27.4952	26.7938		27.31	27.82	27.77	28	28.05	27.5	26.79		27.7719	0.901673	0.0483332
643716477	Athe_2112	33.3333	2	3	70	YP_002573960 Athe_2112 preprotein translocase, SecG subunit [Anaerocellum thermophilum Z-1320, DSM 6725]	3.11181e+07	48784229	2.6483e+07	4.60251e+07	2.21906e+07	21182300	3.27755e+07		26.9764	27.2383	26.4929	27.4672	26.5192	26.319	27.0979		26.98	27.24	26.49	27.47	26.52	26.32	27.1		26.9764	0.893972	0.0508331
643717021	Athe_2653	46.1735	30	39	261	YP_002574490 Athe_2653 hypothetical protein [Anaerocellum thermophilum Z-1320, DSM 6725]	1.53949e+08	2.4278e+08	2.26665e+08	2.05937e+08	1.49587e+08	1.76922e+08	2.15719e+08		29.3332	29.5694	29.7038	29.6412	29.1912	29.3542	29.7386		29.33	29.57	29.7	29.64	29.19	29.35	29.74		29.5694	0.773723	0.0533334
643715834	Athe_1471	42.8969	13	20	186	YP_002573342 Athe_1471 Mannose-1-phosphate guanylyltransferase (GDP) [Anaerocellum thermophilum Z-1320, DSM 6725]	1.06781e+08	2.11347e+08	1.61292e+08	1.50669e+08	1.45573e+08	1.41052e+08	1.22396e+08		28.7861	29.3644	29.1788	29.1652	29.1337	28.9809	28.9383		28.79	29.36	29.18	29.17	29.13	28.98	28.94		29.1337	0.738132	0.0550008
643715401	Athe_1035	61.3065	12	16	102	YP_002572909 Athe_1035 guanylate kinase [Anaerocellum thermophilum Z-1320, DSM 6725]	2.65051e+07	5.10281e+07	4.08975e+07	3.4827e+07	2.88907e+07	4.05882e+07	2.63861e+07		26.7227	27.3023	27.1425	27.0668	26.8871	27.2254	26.7938		26.72	27.3	27.14	27.07	26.89	27.23	26.79		27.0668	0.765263	0.0583328
643715671	Athe_1306	76.6917	16	22	160	YP_002573179 Athe_1306 septum site-determining protein MinD [Anaerocellum thermophilum Z-1320, DSM 6725]	4.3002e+08	5.2161e+08	5.88525e+08	4.66726e+08	5.27889e+08	4.40153e+08	4.88929e+08		30.89	30.6797	31.1158	30.8511	30.977	30.6388	30.8833		30.89	30.68	31.12	30.85	30.98	30.64	30.88		30.8833	0.681293	0.0591672
643716109	Athe_1731	58.3333	11	16	146	YP_002573598 Athe_1731 ribosomal protein S8 [Anaerocellum thermophilum Z-1320, DSM 6725]	3.71278e+08	5.7237e+08	5.31122e+08	4.69993e+08	4.93939e+08	4.54884e+08	3.87295e+08		30.663	30.8125	30.963	30.8557	30.8868	30.6899	30.5556		30.66	30.81	30.96	30.86	30.89	30.69	30.56		30.8125	0.628588	0.0599995
643716489	Athe_2124	71.4623	38	66	627	YP_002573972 Athe_2124 hypothetical protein [Anaerocellum thermophilum Z-1320, DSM 6725]	1.45493e+09	1.77605e+09	1.38405e+09	1.24482e+09	1.63055e+09	1.7238e+09	1.59903e+09		32.7581	32.461	32.3531	32.255	32.5355	32.5093	32.544		32.76	32.46	32.35	32.26	32.54	32.51	32.54		32.5093	0.660036	0.0608323
643715906	Athe_1535	88.8889	5	7	68	YP_002573406 Athe_1535 Domain of unknown function DUF1858 [Anaerocellum thermophilum Z-1320, DSM 6725]	713267522	8.29886e+08	6.67686e+08	737916580	7.66084e+08	6.47042e+08	674353614		31.6716	31.3531	31.2933	31.5153	31.4895	31.1647	31.3328		31.67	31.35	31.29	31.52	31.49	31.16	31.33		31.3531	0.676161	0.0616671
643716490	Athe_2125	75.5179	34	64	1244	YP_002573973 Athe_2125 D-3-phosphoglycerate dehydrogenase [Anaerocellum thermophilum Z-1320, DSM 6725]	3.10942e+09	4.66438e+09	4.25158e+09	4.0942e+09	4.28707e+09	4.2541e+09	4.15045e+09		33.9211	33.8585	34.0071	33.9292	33.889	33.7657	33.8793		33.92	33.86	34.01	33.93	33.89	33.77	33.88		33.889	0.303506	0.0624987
643717136	Athe_2780	10.0671	2	2	17	YP_002574613 Athe_2780 hypothetical protein [Anaerocellum thermophilum Z-1320, DSM 6725]	1.28589e+07	1.64429e+07	1.45463e+07	12215710	11410118	10248823	1.27757e+07		25.6312	25.6549	25.6151	25.6172	25.6161	25.2599	25.7796		25.63	25.65	25.62	25.62	25.62	25.26	25.78		25.6172	0.647638	0.0633326
643714891	Athe_0509	96.4912	2	2	20	YP_002572408 Athe_0509 4Fe-4S ferredoxin iron-sulfur binding domain protein [Anaerocellum thermophilum Z-1320, DSM 6725]	2.83901e+06	6.27154e+06	4.26297e+06	2.59881e+06	4.01117e+06	4.73609e+06	2.77847e+06		23.4526	24.2587	23.7988	23.3835	24.0266	24.0359	23.6404		23.45	24.26	23.8	23.38	24.03	24.04	23.64		23.7988	0.823596	0.0641667
643715535	Athe_1170	59.1362	15	21	181	YP_002573043 Athe_1170 signal recognition particle-docking protein FtsY [Anaerocellum thermophilum Z-1320, DSM 6725]	1.79313e+08	2.06459e+08	1.91692e+08	1.70782e+08	1.94971e+08	2.21657e+08	1.25925e+08		29.5643	29.3295	29.445	29.3486	29.5451	29.6507	28.9835		29.56	29.33	29.45	29.35	29.55	29.65	28.98		29.445	0.741046	0.064167
643715949	Athe_1578	7.84314	4	4	6	YP_002573447 Athe_1578 ABC transporter related [Anaerocellum thermophilum Z-1320, DSM 6725]	0	4.06189e+06	662564	0	1365162	3.2383e+06	0			23.6276	21.1405		22.6162	23.5066			19.9073	23.63	21.14	20.9137	22.62	23.51	18.9302		23.0614	0.96693	0.0656149
643715539	Athe_1174	65	7	7	33	YP_002573047 Athe_1174 hypothetical protein [Anaerocellum thermophilum Z-1320, DSM 6725]	11938487	1.58319e+07	5.86973e+06	8.10264e+06	5.93966e+06	1.54281e+07	6.50028e+06		25.5105	25.6007	24.2382	24.9543	24.611	25.812	24.8303		25.51	25.6	24.24	24.95	24.61	25.81	24.83		24.9543	0.895264	0.0666666
643714715	Athe_0325	60.1653	30	42	347	YP_002572238 Athe_0325 homocysteine S-methyltransferase [Anaerocellum thermophilum Z-1320, DSM 6725]	2.67792e+08	2.85828e+08	2.47575e+08	2.87896e+08	2.39856e+08	2.03983e+08	2.47616e+08		30.1677	29.806	29.8385	30.1334	29.8695	29.562	29.9321		30.17	29.81	29.84	30.13	29.87	29.56	29.93		29.8695	0.707351	0.0675
643715604	Athe_1239	44.6524	14	20	195	YP_002573112 Athe_1239 oxidoreductase domain protein [Anaerocellum thermophilum Z-1320, DSM 6725]	1.28669e+08	141733935	1.29248e+08	1.12608e+08	1.30417e+08	1.40368e+08	1.01482e+08		29.0748	28.7893	28.8364	28.7339	28.9664	28.9571	28.6736		29.07	28.79	28.84	28.73	28.97	28.96	28.67		28.8364	0.587969	0.0675008
643716606	Athe_2240	42.2857	11	12	80	YP_002574085 Athe_2240 hypothetical protein [Anaerocellum thermophilum Z-1320, DSM 6725]	3.14795e+07	9.53892e+07	4.04279e+07	4.94977e+07	40923520	3.758e+07	4.24733e+07		26.9975	28.2117	27.1517	27.5834	27.381	27.1113	27.4609		27	28.21	27.15	27.58	27.38	27.11	27.46		27.381	0.843072	0.0708332
643715859	Athe_1496	28.8732	8	10	79	YP_002573367 Athe_1496 Aluminium resistance family protein [Anaerocellum thermophilum Z-1320, DSM 6725]	4.35666e+07	4.89026e+07	4.63183e+07	3.95988e+07	4.69861e+07	3.03615e+07	4.34487e+07		27.4994	27.2413	27.329	27.2572	27.5836	26.8135	27.4903		27.5	27.24	27.33	27.26	27.58	26.81	27.49		27.329	0.750578	0.0716667
643716928	Athe_2566	27.3885	10	12	59	YP_002574405 Athe_2566 MORN variant repeat protein [Anaerocellum thermophilum Z-1320, DSM 6725]	8.35657e+06	2.90872e+07	1.97887e+07	2.14906e+07	5.54097e+06	1.58436e+07	1.65326e+07		24.9593	26.4876	26.0764	26.4196	24.586	25.9223	26.1354		24.96	26.49	26.08	26.42	24.59	25.92	26.14		26.0764	0.906479	0.075833
643715000	Athe_0619	78.8136	23	39	1150	YP_002572516 Athe_0619 bifunctional phosphoglucose/phosphomannose isomerase [Anaerocellum thermophilum Z-1320, DSM 6725]	2.31009e+09	3.00088e+09	2.77312e+09	2788717654	2.68943e+09	3.04499e+09	2.53176e+09		33.4687	33.219	33.3769	33.4	33.2349	33.3002	33.186		33.47	33.22	33.38	33.4	33.23	33.3	33.19		33.3002	0.392086	0.0766681
643715007	Athe_0626	23.5484	6	9	89	YP_002572523 Athe_0626 protein-export membrane protein SecF [Anaerocellum thermophilum Z-1320, DSM 6725]	1.13323e+08	1.36111e+08	1.06821e+08	1.34528e+08	8.68794e+07	1.12242e+08	9.24555e+07		28.8728	28.7266	28.5571	28.9908	28.4039	28.6297	28.5505		28.87	28.73	28.56	28.99	28.4	28.63	28.55		28.6297	0.660415	0.0775005
643714887	Athe_0505	69.8225	38	63	750	YP_002572404 Athe_0505 2-isopropylmalate synthase [Anaerocellum thermophilum Z-1320, DSM 6725]	1.31282e+09	1.78451e+09	1.58251e+09	1.52286e+09	1.66079e+09	1.57793e+09	1.37262e+09		32.6026	32.461	32.5522	32.5462	32.5614	32.3931	32.3266		32.6	32.46	32.55	32.55	32.56	32.39	32.33		32.5462	0.347208	0.0791651
643714723	Athe_0337	47.7752	17	22	127	YP_002572246 Athe_0337 SMC domain protein [Anaerocellum thermophilum Z-1320, DSM 6725]	108039728	1.62762e+08	1.73921e+08	1.21845e+08	1.41089e+08	1.36224e+08	1.20507e+08		28.8024	28.9896	29.2876	28.8512	29.0842	28.9268	28.9267		28.8	28.99	29.29	28.85	29.08	28.93	28.93		28.9268	0.575304	0.0791664
643716215	Athe_1838	47.027	8	11	99	YP_002573704 Athe_1838 phage SPO1 DNA polymerase-related protein [Anaerocellum thermophilum Z-1320, DSM 6725]	1.8782e+07	5.12535e+07	4.2893e+07	1.99195e+07	3.08086e+07	4.51936e+07	2.35226e+07		26.1706	27.3109	27.2151	26.2908	26.9773	27.3769	26.6308		26.17	27.31	27.22	26.29	26.98	27.38	26.63		26.9773	0.853911	0.0799999
643716201	Athe_1824	74.2169	23	39	374	YP_002573690 Athe_1824 phosphofructokinase [Anaerocellum thermophilum Z-1320, DSM 6725]	3.25907e+08	4.30343e+08	4.79788e+08	3.60261e+08	2.71237e+08	3.75825e+08	5.21765e+08		30.4617	30.3982	30.8187	30.4745	30.0482	30.4191	30.9748		30.46	30.4	30.82	30.47	30.05	30.42	30.97		30.4617	0.753931	0.0825
643716118	Athe_1740	47.5	5	8	125	YP_002573607 Athe_1740 ribosomal protein L22 [Anaerocellum thermophilum Z-1320, DSM 6725]	4.17698e+08	3.91454e+08	2.95689e+08	3.61236e+08	3.41594e+08	2.8374e+08	3.47362e+08		30.8439	30.2601	30.1058	30.4697	30.3734	30.0308	30.4027		30.84	30.26	30.11	30.47	30.37	30.03	30.4		30.3734	0.711798	0.0858335
643715459	Athe_1093	66.0661	14	18	122	YP_002572967 Athe_1093 hydrogenase expression/formation protein HypE [Anaerocellum thermophilum Z-1320, DSM 6725]	6.49928e+07	66898228	8.20924e+07	7.80183e+07	5.05372e+07	5.31557e+07	7.07244e+07		28.0886	27.6964	28.1867	28.1989	27.6719	27.5899	28.1739		28.09	27.7	28.19	28.2	27.67	27.59	28.17		28.0886	0.722068	0.0858335
643715897	Athe_1528	79.0698	10	19	288	YP_002573399 Athe_1528 ribosomal protein L7/L12 [Anaerocellum thermophilum Z-1320, DSM 6725]	1.62198e+09	1.6335e+09	1.55075e+09	1.9462e+09	1.75102e+09	1.41552e+09	1.28614e+09		32.9281	32.3332	32.5244	32.9013	32.6353	32.2451	32.2423		32.93	32.33	32.52	32.9	32.64	32.25	32.24		32.5244	0.736184	0.0858335
643714714	Athe_0324	26.8765	11	14	148	YP_002572237 Athe_0324 homocysteine S-methyltransferase [Anaerocellum thermophilum Z-1320, DSM 6725]	8.65721e+07	9.06769e+07	7.60043e+07	9.97348e+07	7.3645e+07	6.33775e+07	6.14886e+07		28.484	28.1384	28.0631	28.5498	28.1863	27.836	27.9786		28.48	28.14	28.06	28.55	28.19	27.84	27.98		28.1384	0.699762	0.0866663
643715573	Athe_1208	46.4286	7	13	75	YP_002573081 Athe_1208 protein of unknown function DUF965 [Anaerocellum thermophilum Z-1320, DSM 6725]	9.15164e+07	1.03326e+08	7.3204e+07	1.03146e+08	90461925	4.56693e+07	8.29426e+07		28.5622	28.323	28.0062	28.5975	28.4623	27.3755	28.3969		28.56	28.32	28.01	28.6	28.46	27.38	28.4		28.3969	0.817771	0.0866669
643716500	Athe_2135	47.4667	14	16	114	YP_002573983 Athe_2135 protein of unknown function DUF362 [Anaerocellum thermophilum Z-1320, DSM 6725]	7.54301e+07	1.07385e+08	1.0046e+08	9.26836e+07	7.02939e+07	8.1619e+07	8.20805e+07		28.2705	28.3783	28.4598	28.4457	28.1159	28.1846	28.3834		28.27	28.38	28.46	28.45	28.12	28.18	28.38		28.3783	0.438453	0.0874993
643715363	Athe_0998	83.5938	10	20	213	YP_002572872 Athe_0998 protein of unknown function DUF322 [Anaerocellum thermophilum Z-1320, DSM 6725]	5.58459e+08	7.23415e+08	7.40188e+08	5.60761e+08	6.05188e+08	7.05364e+08	6.36561e+08		31.2947	31.1527	31.4448	31.1204	31.1627	31.285	31.2537		31.29	31.15	31.44	31.12	31.16	31.29	31.25		31.2537	0.341448	0.0883333
643714420	Athe_0006	36.9231	24	28	173	YP_002571945 Athe_0006 DNA gyrase, B subunit [Anaerocellum thermophilum Z-1320, DSM 6725]	133756524	1.19311e+08	1.46098e+08	1.34735e+08	1.62102e+08	1.06899e+08	8.21873e+07		29.134	28.5327	29.018	28.9883	29.2744	28.5644	28.3851		29.13	28.53	29.02	28.99	29.27	28.56	28.39		28.9883	0.761261	0.0908337
643714886	Athe_0504	76.5766	28	49	535	YP_002572403 Athe_0504 ketol-acid reductoisomerase [Anaerocellum thermophilum Z-1320, DSM 6725]	1.14759e+09	1.80925e+09	1.59234e+09	1.55811e+09	1.43006e+09	1.39035e+09	1.47441e+09		32.403	32.4853	32.5614	32.5826	32.3531	32.2133	32.4253		32.4	32.49	32.56	32.58	32.35	32.21	32.43		32.4253	0.402344	0.0908349
643715870	Athe_1507	33.7182	14	17	111	YP_002573378 Athe_1507 Phenylacetate--CoA ligase [Anaerocellum thermophilum Z-1320, DSM 6725]	1.13035e+08	1.23029e+08	7.04324e+07	7.97563e+07	6.94633e+07	1.16738e+08	8.78547e+07		28.8746	28.5807	27.9464	28.2307	28.0984	28.6911	28.479		28.87	28.58	27.95	28.23	28.1	28.69	28.48		28.479	0.752616	0.0916672
643715971	Athe_1602	66.2963	56	68	461	YP_002573469 Athe_1602 hypothetical protein [Anaerocellum thermophilum Z-1320, DSM 6725]	3.15811e+08	4.38356e+08	4.39255e+08	360948844	4.66599e+08	2.93815e+08	3.22488e+08		30.4139	30.4249	30.6875	30.4681	30.8093	30.0798	30.298		30.41	30.42	30.69	30.47	30.81	30.08	30.3		30.4249	0.662346	0.0916673
643715582	Athe_1217	44.9495	10	10	55	YP_002573090 Athe_1217 NUDIX hydrolase [Anaerocellum thermophilum Z-1320, DSM 6725]	5.2701e+07	4.18852e+07	2.29008e+07	2.87844e+07	3.07624e+07	4.40776e+07	2.32106e+07		27.7901	27.0169	26.2744	26.8019	26.9776	27.343	26.6128		27.79	27.02	26.27	26.8	26.98	27.34	26.61		26.9776	0.827694	0.0941674
643715140	Athe_0762	65.2083	33	54	513	YP_002572650 Athe_0762 glutamyl-tRNA(Gln) amidotransferase, B subunit [Anaerocellum thermophilum Z-1320, DSM 6725]	6.57362e+08	8.31706e+08	686679282	6.46415e+08	7.43258e+08	7.0398e+08	6.21767e+08		31.5462	31.3566	31.3344	31.3236	31.448	31.2836	31.2204		31.55	31.36	31.33	31.32	31.45	31.28	31.22		31.3344	0.292613	0.0958331
643716999	Athe_2630	26.183	9	11	71	YP_002574468 Athe_2630 hypothetical protein [Anaerocellum thermophilum Z-1320, DSM 6725]	2.00577e+07	5.89993e+07	3.61645e+07	2.56838e+07	2.19403e+07	4.66632e+07	2.49532e+07		26.2873	27.5139	26.9633	26.6398	26.507	27.4209	26.7175		26.29	27.51	26.96	26.64	26.51	27.42	26.72		26.7175	0.808281	0.0975003
643715837	Athe_1474	47.6793	9	12	90	YP_002573345 Athe_1474 phosphoribosylformimino-5-aminoimidazole carboxamide ribotide isomerase [Anaerocellum thermophilum Z-1320, DSM 6725]	9.30957e+07	1.18509e+08	1.04042e+08	9.29081e+07	8.97715e+07	1.00948e+08	8.32665e+07		28.5839	28.5327	28.5154	28.4489	28.4515	28.4832	28.4037		28.58	28.53	28.52	28.45	28.45	28.48	28.4		28.4832	0.0110719	0.0983335
643715867	Athe_1504	29.3303	11	18	156	YP_002573375 Athe_1504 Phenylacetate--CoA ligase [Anaerocellum thermophilum Z-1320, DSM 6725]	1.64674e+08	2.62901e+08	242835711	1.94769e+08	1.89103e+08	2.19386e+08	1.77386e+08		29.4358	29.6843	29.8068	29.5532	29.5163	29.655	29.4596		29.44	29.68	29.81	29.55	29.52	29.65	29.46		29.5532	0.379759	0.0983338
643714622	Athe_0221	9.61538	2	2	10	YP_002572145 Athe_0221 hypothetical protein [Anaerocellum thermophilum Z-1320, DSM 6725]	963830	4463542	1.91561e+06	1.62516e+06	1.10358e+06	1.37846e+06	1.82249e+06		21.7422	23.764	22.6937	22.7699	22.3048	22.3968	23.0469		21.74	23.76	22.69	22.77	22.3	22.4	23.05		22.6937	0.857549	0.100001
643716930	Athe_2568	69.5652	8	12	100	YP_002574407 Athe_2568 hemerythrin-like metal-binding protein [Anaerocellum thermophilum Z-1320, DSM 6725]	1.55271e+08	2.01867e+08	173674624	1.51794e+08	1.47064e+08	1.53625e+08	1.67757e+08		29.3471	29.3011	29.2948	29.1846	29.15	29.1291	29.3865		29.35	29.3	29.29	29.18	29.15	29.13	29.39		29.2948	0.224267	0.100834
643716386	Athe_2019	59.5714	33	41	343	YP_002573870 Athe_2019 protein of unknown function DUF87 [Anaerocellum thermophilum Z-1320, DSM 6725]	2.30785e+08	4.35928e+08	3.28434e+08	2.52133e+08	3.37875e+08	2.74373e+08	2.86715e+08		29.9351	30.4183	30.2583	29.9424	30.3555	29.981	30.1368		29.94	30.42	30.26	29.94	30.36	29.98	30.14		30.1368	0.560847	0.101667
643716487	Athe_2122	25.8065	3	5	46	YP_002573970 Athe_2122 S-adenosylmethionine decarboxylase proenzyme [Anaerocellum thermophilum Z-1320, DSM 6725]	45325697	75821820	6.01714e+07	53131656	6.32464e+07	48752776	3.85474e+07		27.5515	27.8778	27.7374	27.6833	28.0016	27.4784	27.3224		27.55	27.88	27.74	27.68	28	27.48	27.32		27.6833	0.611598	0.103333
643716005	Athe_1636	37.1542	7	11	75	YP_002573503 Athe_1636 1-(5-phosphoribosyl)-5-amino-4-imidazole- carboxylate (AIR) carboxylase [Anaerocellum thermophilum Z-1320, DSM 6725]	3.93639e+07	4.52379e+07	4.84077e+07	3.18833e+07	4.18626e+07	3.50002e+07	3.98862e+07		27.3435	27.127	27.3929	26.9396	27.4126	27.0114	27.3725		27.34	27.13	27.39	26.94	27.41	27.01	27.37		27.3435	0.538469	0.104166
643714419	Athe_0005	36.1702	3	3	33	YP_002571944 Athe_0005 hypothetical protein [Anaerocellum thermophilum Z-1320, DSM 6725]	4675251	8.99888e+06	7.2684e+06	5.79091e+06	4.21753e+06	7.18548e+06	4.63198e+06		24.1495	24.7835	24.5439	24.4444	24.0997	24.6423	24.355		24.15	24.78	24.54	24.44	24.1	24.64	24.36		24.4444	0.626513	0.105
643716119	Athe_1741	63.8298	8	17	193	YP_002573608 Athe_1741 ribosomal protein S19 [Anaerocellum thermophilum Z-1320, DSM 6725]	2.52986e+08	3.7363e+08	2.22795e+08	2.56857e+08	2.65481e+08	2.64905e+08	1.98507e+08		30.0755	30.1955	29.6841	29.9619	30.0058	29.9314	29.6237		30.08	30.2	29.68	29.96	30.01	29.93	29.62		29.9619	0.553193	0.106667
643716473	Athe_2107	60.1124	22	27	199	YP_002573956 Athe_2107 DNA polymerase III, subunits gamma and tau [Anaerocellum thermophilum Z-1320, DSM 6725]	1.82215e+08	1.61919e+08	2.00717e+08	1.33433e+08	2.05379e+08	1.5327e+08	1.54828e+08		29.5948	28.9806	29.5047	28.9873	29.6271	29.1141	29.2737		29.59	28.98	29.5	28.99	29.63	29.11	29.27		29.2737	0.660732	0.106667
643716478	Athe_2113	32.5843	6	12	101	YP_002573961 Athe_2113 hypothetical protein [Anaerocellum thermophilum Z-1320, DSM 6725]	1.18657e+08	1.79883e+08	1.36504e+08	8.0263e+07	1.41418e+08	1.53917e+08	1.40387e+08		28.9499	29.1336	28.9319	28.2444	29.087	29.1186	29.1311		28.95	29.13	28.93	28.24	29.09	29.12	29.13		29.087	0.698485	0.108333
643714510	Athe_0102	16.9557	6	7	37	YP_002572033 Athe_0102 two component transcriptional regulator, AraC family [Anaerocellum thermophilum Z-1320, DSM 6725]	3.86909e+07	5.41807e+07	59030350	55566549	2.03912e+07	6.11758e+07	4.38925e+07		27.3165	27.3907	27.7054	27.7513	26.3967	27.7959	27.5063		27.32	27.39	27.71	27.75	26.4	27.8	27.51		27.5063	0.797684	0.108333
643715578	Athe_1213	44.9814	16	19	130	YP_002573086 Athe_1213 L-aspartate oxidase [Anaerocellum thermophilum Z-1320, DSM 6725]	4.0163e+07	6.58911e+07	9.95948e+07	6.39291e+07	5.68268e+07	3.20252e+07	7.55418e+07		27.3735	27.6745	28.4637	27.9163	27.8262	26.8828	28.266		27.37	27.67	28.46	27.92	27.83	26.88	28.27		27.8262	0.817165	0.108333
643715766	Athe_1403	88.9401	35	81	2827	YP_002573274 Athe_1403 enolase [Anaerocellum thermophilum Z-1320, DSM 6725]	7.62867e+09	1.27575e+10	1.25126e+10	1.3156e+10	1.08304e+10	1.12169e+10	1.17589e+10		35.2836	35.3257	35.5981	35.534	35.1878	35.1227	35.3433		35.28	35.33	35.6	35.53	35.19	35.12	35.34		35.3257	0.461335	0.108334
643716950	Athe_2586	10.0515	3	3	5	YP_002574424 Athe_2586 efflux transporter, RND family, MFP subunit [Anaerocellum thermophilum Z-1320, DSM 6725]	2.19508e+06	0	3.5187e+06	4.12799e+06	573247	0	0		23.0261		23.5686	23.9881	21.538				23.03	18.4921	23.57	23.99	21.54	20.6712	20.1532		23.2973	0.950922	0.108772
643715255	Athe_0881	59.4595	11	11	81	YP_002572764 Athe_0881 ribosomal protein L9 [Anaerocellum thermophilum Z-1320, DSM 6725]	9.26513e+07	8.93343e+07	9.1391e+07	7.1891e+07	8.14714e+07	89534112	7.33806e+07		28.5865	28.1158	28.3327	28.0828	28.3217	28.3151	28.2264		28.59	28.12	28.33	28.08	28.32	28.32	28.23		28.3151	0.445873	0.109167
643715053	Athe_0677	48.1651	7	7	62	YP_002572569 Athe_0677 ABC transporter related [Anaerocellum thermophilum Z-1320, DSM 6725]	4.38133e+07	7.47074e+07	6.44086e+07	4.61251e+07	52306431	5.69406e+07	4.61261e+07		27.5013	27.8565	27.8348	27.4817	27.7368	27.6935	27.5748		27.5	27.86	27.83	27.48	27.74	27.69	27.57		27.6935	0.397387	0.11
643717011	Athe_2642	14.8026	3	3	14	YP_002574480 Athe_2642 transcriptional regulator, AraC family [Anaerocellum thermophilum Z-1320, DSM 6725]	1.12499e+07	14538843	17288134	1.93153e+07	10173390	8.96201e+06	8.46522e+06		25.419	25.4761	25.8769	26.2749	25.4366	25.0195	25.2012		25.42	25.48	25.88	26.27	25.44	25.02	25.2		25.4366	0.763288	0.110832
643715405	Athe_1039	43.9759	6	8	63	YP_002572913 Athe_1039 peptide deformylase [Anaerocellum thermophilum Z-1320, DSM 6725]	86599223	7.92286e+07	61480318	53358033	6.38131e+07	8.68293e+07	5.64849e+07		28.4895	27.9415	27.7663	27.6868	27.9984	28.2734	27.8598		28.49	27.94	27.77	27.69	28	28.27	27.86		27.9415	0.651447	0.111667
643714456	Athe_0046	45.5399	20	24	179	YP_002571981 Athe_0046 adenylosuccinate synthetase [Anaerocellum thermophilum Z-1320, DSM 6725]	3.08997e+08	3.17967e+08	2.80471e+08	2.92782e+08	2.54991e+08	2.89909e+08	2.36373e+08		30.3817	29.96	30.0209	30.1573	29.9545	30.0608	29.8627		30.38	29.96	30.02	30.16	29.95	30.06	29.86		30.0209	0.439956	0.112499
643716501	Athe_2136	17.9211	5	5	23	YP_002573984 Athe_2136 Cof-like hydrolase [Anaerocellum thermophilum Z-1320, DSM 6725]	13538301	5.54958e+06	1.82493e+06	1.95741e+06	5.93285e+06	8.3438e+06	2.92059e+06		25.7318	24.0815	22.6061	22.9926	24.5735	24.839	23.7092		25.73	24.08	22.61	22.99	24.57	24.84	23.71		24.0815	0.905807	0.1125
643715869	Athe_1506	41.1765	21	27	227	YP_002573377 Athe_1506 indolepyruvate ferredoxin oxidoreductase, alpha subunit [Anaerocellum thermophilum Z-1320, DSM 6725]	2.22954e+08	2.65233e+08	2.40157e+08	241945507	2.12324e+08	1.87677e+08	2.1134e+08		29.8913	29.6953	29.7883	29.8757	29.6902	29.4408	29.7058		29.89	29.7	29.79	29.88	29.69	29.44	29.71		29.7058	0.375947	0.113334
643715778	Athe_1415	79.0123	15	27	260	YP_002573286 Athe_1415 transcriptional regulator, AsnC family [Anaerocellum thermophilum Z-1320, DSM 6725]	4.13551e+08	4.94309e+08	3.22739e+08	2.85104e+08	3.89058e+08	4.08345e+08	3.8549e+08		30.831	30.5996	30.2356	30.1282	30.5537	30.5379	30.5483		30.83	30.6	30.24	30.13	30.55	30.54	30.55		30.5483	0.572745	0.114167
643715819	Athe_1456	53.8117	9	12	69	YP_002573327 Athe_1456 two component transcriptional regulator, winged helix family [Anaerocellum thermophilum Z-1320, DSM 6725]	8.47836e+07	8.26348e+07	8.29211e+07	7.90588e+07	5.39858e+07	7.1023e+07	8.58452e+07		28.4564	28.0025	28.1915	28.2181	27.7523	27.9893	28.4451		28.46	28	28.19	28.22	27.75	27.99	28.45		28.1915	0.610191	0.114167
643714531	Athe_0123	60.5178	20	28	217	YP_002572054 Athe_0123 CRISPR-associated autoregulator, DevR family [Anaerocellum thermophilum Z-1320, DSM 6725]	2.7533e+08	4.09349e+08	3.87994e+08	389865255	2.523e+08	2.69988e+08	3.56312e+08		30.2014	30.3254	30.5062	30.5826	29.9439	29.9597	30.4386		30.2	30.33	30.51	30.58	29.94	29.96	30.44		30.3254	0.599659	0.116667
643715845	Athe_1482	68	18	26	223	YP_002573353 Athe_1482 phosphate uptake regulator, PhoU [Anaerocellum thermophilum Z-1320, DSM 6725]	2.26537e+08	2.62176e+08	1.37893e+08	1.85532e+08	166340611	1.94225e+08	1.60507e+08		29.9184	29.6787	28.9539	29.4797	29.3231	29.4696	29.3269		29.92	29.68	28.95	29.48	29.32	29.47	29.33		29.4696	0.65959	0.116667
643715423	Athe_1057	55.9201	36	48	404	YP_002572931 Athe_1057 Polyribonucleotide nucleotidyltransferase [Anaerocellum thermophilum Z-1320, DSM 6725]	3.76458e+08	4.82536e+08	4.0044e+08	3.61168e+08	4.30188e+08	4.30765e+08	2.89599e+08		30.6822	30.5669	30.5502	30.4657	30.6938	30.6173	30.1513		30.68	30.57	30.55	30.47	30.69	30.62	30.15		30.5669	0.457214	0.1175
643716468	Athe_2102	58.6667	7	12	74	YP_002573951 Athe_2102 CheW protein [Anaerocellum thermophilum Z-1320, DSM 6725]	1.31223e+08	1.96287e+08	163332506	1.21199e+08	1.51786e+08	1.1202e+08	1.86165e+08		29.0936	29.2573	29.1947	28.8543	29.2024	28.6681	29.5291		29.09	29.26	29.19	28.85	29.2	28.67	29.53		29.1947	0.6304	0.1175
643717115	Athe_2759	43.2692	10	13	119	YP_002574584 Athe_2759 single-stranded nucleic acid binding R3H domain protein [Anaerocellum thermophilum Z-1320, DSM 6725]	1.1615e+08	1.24388e+08	1.43645e+08	1.0946e+08	1.17619e+08	1.03726e+08	1.10681e+08		28.9141	28.5925	28.9982	28.6835	28.8309	28.5277	28.8059		28.91	28.59	29	28.68	28.83	28.53	28.81		28.8059	0.403707	0.120833
643716671	Athe_2307	30.2181	9	12	97	YP_002574150 Athe_2307 hypothetical protein [Anaerocellum thermophilum Z-1320, DSM 6725]	7.86829e+07	9.52073e+07	8.51194e+07	7.57624e+07	7.5522e+07	7.75039e+07	6.50677e+07		28.339	28.2087	28.2274	28.1601	28.2194	28.1133	28.0583		28.34	28.21	28.23	28.16	28.22	28.11	28.06		28.2087	0.0679623	0.1225
643714514	Athe_0106	80	36	61	774	YP_002572037 Athe_0106 ABC transporter related [Anaerocellum thermophilum Z-1320, DSM 6725]	1.44744e+09	1.84779e+09	1.51463e+09	1.64507e+09	1.37827e+09	1.63489e+09	1.53042e+09		32.7579	32.517	32.4854	32.662	32.3033	32.4349	32.4814		32.76	32.52	32.49	32.66	32.3	32.43	32.48		32.4854	0.329853	0.1225
643715767	Athe_1404	58.9844	21	36	380	YP_002573275 Athe_1404 phosphoglycerate mutase, 2,3-bisphosphoglycerate-independent [Anaerocellum thermophilum Z-1320, DSM 6725]	689131095	8.92622e+08	9.7697e+08	8.72103e+08	7.23329e+08	7.9749e+08	7.44538e+08		31.6191	31.4594	31.8503	31.7548	31.4082	31.4517	31.4732		31.62	31.46	31.85	31.75	31.41	31.45	31.47		31.4732	0.392898	0.123333
643716801	Athe_2438	10.1227	3	3	16	YP_002574279 Athe_2438 Type II site-specific deoxyribonuclease [Anaerocellum thermophilum Z-1320, DSM 6725]	2.86013e+06	5749776	1.72569e+06	2.24615e+06	8.71874e+06	5.35087e+06	218454		23.4649	24.1329	22.5321	23.3609	25.2043	24.3709	20.0739		23.46	24.13	22.53	23.36	25.2	24.37	20.07		23.4649	0.932563	0.123333
643715246	Athe_0872	65.4762	35	49	462	YP_002572755 Athe_0872 seryl-tRNA synthetase [Anaerocellum thermophilum Z-1320, DSM 6725]	5.07659e+08	7.61191e+08	5.90085e+08	5.42475e+08	5.55578e+08	5.63016e+08	5.54017e+08		31.1504	31.2271	31.1128	31.0689	31.0473	30.9771	31.0582		31.15	31.23	31.11	31.07	31.05	30.98	31.06		31.0689	0.0231037	0.123334
643716140	Athe_1763	14.2857	4	4	18	YP_002573629 Athe_1763 putative RNA methylase [Anaerocellum thermophilum Z-1320, DSM 6725]	1.52661e+06	4.39079e+06	2.07835e+06	3.31524e+06	1.21548e+06	1.02967e+06	2.38083e+06		22.5006	23.7411	22.8086	23.7286	22.4255	21.9863	23.4227		22.5	23.74	22.81	23.73	22.43	21.99	23.42		22.8086	0.837763	0.124166
643716547	Athe_2182	19.1781	6	6	40	YP_002574030 Athe_2182 DNA protecting protein DprA [Anaerocellum thermophilum Z-1320, DSM 6725]	1.02517e+07	1.14557e+07	1.19815e+07	7.68506e+06	8.56823e+06	8.76417e+06	9781512		25.2929	25.1395	25.3067	24.9017	25.1912	24.9996	25.4026		25.29	25.14	25.31	24.9	25.19	25	25.4		25.1912	0.409632	0.124167
643716502	Athe_2137	82.0037	54	114	5768	YP_002573985 Athe_2137 chaperonin GroEL [Anaerocellum thermophilum Z-1320, DSM 6725]	1.54341e+10	1.94305e+10	1.89924e+10	1.88276e+10	2.27986e+10	2.19227e+10	1.68655e+10		36.3496	35.9296	36.2156	36.009	36.2378	36.0659	35.8466		36.35	35.93	36.22	36.01	36.24	36.07	35.85		36.0659	0.41875	0.124167
643715713	Athe_1348	47.7124	7	9	81	YP_002573221 Athe_1348 DivIVA family protein [Anaerocellum thermophilum Z-1320, DSM 6725]	179658366	2.49885e+08	1.82444e+08	1.9356e+08	1.90382e+08	1.42972e+08	1.78675e+08		29.5685	29.6106	29.3719	29.546	29.5246	29.0238	29.4754		29.57	29.61	29.37	29.55	29.52	29.02	29.48		29.5246	0.473874	0.124167
643715047	Athe_0666	68.1159	32	44	381	YP_002572563 Athe_0666 acetolactate synthase, large subunit, biosynthetic type [Anaerocellum thermophilum Z-1320, DSM 6725]	544798733	6.24106e+08	5.77024e+08	5.13419e+08	5.93763e+08	5.1578e+08	4.87028e+08		31.2574	30.9389	31.0831	30.9873	31.1405	30.8598	30.8776		31.26	30.94	31.08	30.99	31.14	30.86	30.88		30.9873	0.298592	0.125834
643715969	Athe_1600	31.1203	25	30	196	YP_002573467 Athe_1600 protein of unknown function DUF1156 [Anaerocellum thermophilum Z-1320, DSM 6725]	9.16315e+07	1.79975e+08	1.55773e+08	1.38479e+08	1.15656e+08	1.13674e+08	1.05523e+08		28.5501	29.1336	29.1262	29.0274	28.8063	28.6588	28.7413		28.55	29.13	29.13	29.03	28.81	28.66	28.74		28.8063	0.528466	0.126666
643716022	Athe_1653	29.1985	11	12	71	YP_002573520 Athe_1653 flagellar hook-associated 2 domain protein [Anaerocellum thermophilum Z-1320, DSM 6725]	8.95439e+06	2.96379e+07	1.53004e+07	3.68553e+06	2.84866e+07	1.97676e+07	1.1187e+07		25.0592	26.5123	25.7033	23.8089	26.8939	26.2321	25.5926		25.06	26.51	25.7	23.81	26.89	26.23	25.59		25.7033	0.88847	0.126667
643716096	Athe_1718	57.6923	17	26	235	YP_002573585 Athe_1718 ribosomal protein S4 [Anaerocellum thermophilum Z-1320, DSM 6725]	6.33862e+08	9.60335e+08	6.31789e+08	7.15751e+08	6.64791e+08	7.07198e+08	5.80585e+08		31.4915	31.5644	31.2106	31.4712	31.2949	31.2911	31.1248		31.49	31.56	31.21	31.47	31.29	31.29	31.12		31.2949	0.347774	0.127499
643715014	Athe_0633	81.6901	16	27	289	YP_002572530 Athe_0633 uracil phosphoribosyltransferase [Anaerocellum thermophilum Z-1320, DSM 6725]	5.54939e+08	5.15208e+08	479635052	4.57927e+08	4.41285e+08	4.75459e+08	4.87873e+08		31.2838	30.6601	30.8168	30.8228	30.727	30.745	30.8804		31.28	30.66	30.82	30.82	30.73	30.74	30.88		30.8168	0.464389	0.127501
643716944	Athe_2580	15.7407	2	2	25	YP_002574418 Athe_2580 class II aldolase/adducin family protein [Anaerocellum thermophilum Z-1320, DSM 6725]	6.05698e+06	1187041	2.47161e+06	1.87107e+06	1.7597e+06	2.40218e+06	2.05745e+06		24.6162	21.8455	23.0829	22.9501	22.9244	23.1274	23.2204		24.62	21.85	23.08	22.95	22.92	23.13	23.22		23.0829	0.856856	0.128334
643715633	Athe_1268	58.6207	5	7	69	YP_002573141 Athe_1268 ribosomal protein S21 [Anaerocellum thermophilum Z-1320, DSM 6725]	1.19414e+08	1.63408e+08	1.29677e+08	1.14635e+08	86662083	1.70311e+08	1.09226e+08		28.9507	28.9896	28.851	28.7612	28.3983	29.2496	28.7804		28.95	28.99	28.85	28.76	28.4	29.25	28.78		28.851	0.554202	0.1325
643715409	Athe_1043	34.6041	9	9	46	YP_002572917 Athe_1043 radical SAM enzyme, Cfr family [Anaerocellum thermophilum Z-1320, DSM 6725]	1.64861e+07	2.02699e+07	2.1693e+07	1.27139e+07	1.45258e+07	1.82161e+07	1.43013e+07		25.9849	25.9647	26.2192	25.6761	25.9548	26.1215	25.9349		25.98	25.96	26.22	25.68	25.95	26.12	25.93		25.9647	0.345345	0.133332
643715543	Athe_1178	28	5	5	60	YP_002573051 Athe_1178 phosphoribosylaminoimidazole carboxylase, catalytic subunit [Anaerocellum thermophilum Z-1320, DSM 6725]	2.29129e+07	3.95777e+07	3.68516e+07	3.69849e+07	26662421	1.66042e+07	2.50984e+07		26.4718	26.935	26.9836	27.1544	26.7791	25.993	26.7231		26.47	26.93	26.98	27.15	26.78	25.99	26.72		26.7791	0.692128	0.133333
643715023	Athe_0642	39.2857	23	35	269	YP_002572539 Athe_0642 ATP-dependent metalloprotease FtsH [Anaerocellum thermophilum Z-1320, DSM 6725]	2.61431e+08	3.32694e+08	3.16884e+08	2.80449e+08	2.3553e+08	2.36572e+08	3.01544e+08		30.1247	30.0269	30.2061	30.097	29.849	29.7765	30.2081		30.12	30.03	30.21	30.1	29.85	29.78	30.21		30.097	0.339631	0.135
643715139	Athe_0761	55.7613	20	33	435	YP_002572649 Athe_0761 glutamyl-tRNA(Gln) amidotransferase, A subunit [Anaerocellum thermophilum Z-1320, DSM 6725]	7.17269e+08	9.77989e+08	9.29687e+08	7.59792e+08	9.06099e+08	8.69144e+08	6.76103e+08		31.6801	31.5914	31.7772	31.5575	31.7226	31.5739	31.337		31.68	31.59	31.78	31.56	31.72	31.57	31.34		31.5914	0.245776	0.135834
643714538;643714659;643716455;643716656	Athe_2292	22.4409	4	4	14	YP_002574135 Athe_2292 IstB domain protein ATP-binding protein [Anaerocellum thermophilum Z-1320, DSM 6725]	3.29232e+06	4.01934e+06	2.35965e+06	3.56793e+06	2.57565e+06	654924	5.81256e+06		23.6839	23.6132	22.9929	23.765	23.4081	21.3157	24.6731		23.68	23.61	22.99	23.76	23.41	21.32	24.67		23.6132	0.87967	0.136667
643715183	Athe_0805	52.8805	61	84	575	YP_002572693 Athe_0805 DNA-directed RNA polymerase, beta' subunit [Anaerocellum thermophilum Z-1320, DSM 6725]	5.01214e+08	7.08447e+08	6.98318e+08	6.62029e+08	6.01968e+08	4.58338e+08	5.48545e+08		31.1285	31.1223	31.3595	31.3577	31.1576	30.6917	31.0455		31.13	31.12	31.36	31.36	31.16	30.69	31.05		31.1285	0.473898	0.138333
643716975	Athe_2606	53.0744	12	17	118	YP_002574444 Athe_2606 Thioredoxin-disulfide reductase [Anaerocellum thermophilum Z-1320, DSM 6725]	103482511	1.30957e+08	115840330	1.29714e+08	6.33293e+07	8.41441e+07	134917925		28.7333	28.6722	28.6767	28.9489	27.9595	28.2278	29.0801		28.73	28.67	28.68	28.95	27.96	28.23	29.08		28.6767	0.686128	0.138333
643715863	Athe_1500	23.8702	17	19	125	YP_002573371 Athe_1500 DNA mismatch repair protein MutS [Anaerocellum thermophilum Z-1320, DSM 6725]	4.68532e+07	5.51912e+07	9.73929e+07	6.69869e+07	4.50625e+07	3.47307e+07	7.41742e+07		27.6103	27.4173	28.44	27.9831	27.5175	26.9965	28.2416		27.61	27.42	28.44	27.98	27.52	27	28.24		27.6103	0.752706	0.138334
643716253	Athe_1881	16.8831	2	2	4	YP_002573742 Athe_1881 hypothetical protein [Anaerocellum thermophilum Z-1320, DSM 6725]	0	804215	1.76522e+06	0	0	607359	1005360			21.2761	22.5679			21.3645	22.2219		20.8212	21.28	22.57	21.6287	20.4628	21.36	22.22		21.7932	0.830088	0.139165
643714746	Athe_0360	8.86525	2	2	14	YP_002572269 Athe_0360 Radical SAM domain protein [Anaerocellum thermophilum Z-1320, DSM 6725]	6.24289e+06	9.19057e+06	9.16995e+06	7.11788e+06	6.72717e+06	6.07799e+06	5.30523e+06		24.5678	24.8139	24.8932	24.7442	24.7783	24.4045	24.547		24.57	24.81	24.89	24.74	24.78	24.4	24.55		24.7442	0.339116	0.139166
643716497	Athe_2132	58.9286	15	22	151	YP_002573980 Athe_2132 degV family protein [Anaerocellum thermophilum Z-1320, DSM 6725]	3.03254e+08	3.85997e+08	3.50591e+08	3.10823e+08	3.00938e+08	3.06821e+08	2.86225e+08		30.3498	30.2414	30.3582	30.2486	30.192	30.1411	30.1319		30.35	30.24	30.36	30.25	30.19	30.14	30.13		30.2414	0.0286921	0.139167
643715730	Athe_1365	37.8049	11	14	131	YP_002573238 Athe_1365 hypothetical protein [Anaerocellum thermophilum Z-1320, DSM 6725]	3.48045e+08	3.87919e+08	365336317	3.05872e+08	3.03998e+08	4.09903e+08	2.79243e+08		30.5618	30.2489	30.416	30.2244	30.2057	30.5475	30.0971		30.56	30.25	30.42	30.22	30.21	30.55	30.1		30.2489	0.354684	0.14
643715017	Athe_0636	76.9231	24	37	444	YP_002572533 Athe_0636 ribose-phosphate pyrophosphokinase [Anaerocellum thermophilum Z-1320, DSM 6725]	1.25503e+09	1.28199e+09	1.36985e+09	1.40321e+09	1.25936e+09	1.18979e+09	1.05657e+09		32.5438	31.9822	32.3443	32.4308	32.1782	32.0022	31.9672		32.54	31.98	32.34	32.43	32.18	32	31.97		32.1782	0.479668	0.141667
643715427	Athe_1061	37.6417	11	13	66	YP_002572935 Athe_1061 AAA ATPase central domain protein [Anaerocellum thermophilum Z-1320, DSM 6725]	2.81673e+07	2.46958e+07	2.66774e+07	25588291	2.6616e+07	1.64647e+07	1.57226e+07		26.7906	26.2495	26.5113	26.6624	26.7913	25.9831	26.0658		26.79	26.25	26.51	26.66	26.79	25.98	26.07		26.5113	0.628444	0.141667
643716910	Athe_2546	45.1613	5	5	37	YP_002574387 Athe_2546 transcriptional regulator, AbrB family [Anaerocellum thermophilum Z-1320, DSM 6725]	17230554	2.59055e+07	1.61348e+07	1.57021e+07	1.74697e+07	18820828	8.9451e+06		26.0402	26.3184	25.7786	25.9753	26.2171	26.1418	25.2784		26.04	26.32	25.78	25.98	26.22	26.14	25.28		26.0402	0.640299	0.141667
643717059	Athe_2700	44.359	17	21	172	YP_002574528 Athe_2700 CRISPR-associated RAMP protein, Csm5 family [Anaerocellum thermophilum Z-1320, DSM 6725]	1.74856e+08	2.38921e+08	2.02601e+08	1.90391e+08	1.621e+08	1.68977e+08	1.83836e+08		29.5269	29.5453	29.5354	29.5165	29.2943	29.2748	29.514		29.53	29.55	29.54	29.52	29.29	29.27	29.51		29.5165	0.13728	0.1425
643715336	Athe_0969	66.2338	7	8	571	YP_002572845 Athe_0969 RNA-binding protein [Anaerocellum thermophilum Z-1320, DSM 6725]	2.48129e+08	267754457	2.35436e+08	2.0693e+08	2.28827e+08	2.54448e+08	1.78967e+08		30.0517	29.7116	29.7571	29.6416	29.7951	29.8689	29.4754		30.05	29.71	29.76	29.64	29.8	29.87	29.48		29.7571	0.342356	0.1425
643715666	Athe_1301	60.9329	20	31	309	YP_002573174 Athe_1301 cell shape determining protein, MreB/Mrl family [Anaerocellum thermophilum Z-1320, DSM 6725]	4.96177e+08	5.34192e+08	5.44481e+08	4.10928e+08	5.61564e+08	4.61563e+08	4.48039e+08		31.1106	30.7127	30.9993	30.6638	31.0646	30.7084	30.7606		31.11	30.71	31	30.66	31.06	30.71	30.76		30.7606	0.373355	0.1425
643715458	Athe_1092	24.5014	6	7	36	YP_002572966 Athe_1092 hydrogenase formation HypD protein [Anaerocellum thermophilum Z-1320, DSM 6725]	3.80071e+07	37933774	3.59354e+07	43608185	3.03178e+07	2.48474e+07	2.41745e+07		27.2806	26.8712	26.9418	27.3881	26.9542	26.5422	26.6719		27.28	26.87	26.94	27.39	26.95	26.54	26.67		26.9418	0.588208	0.1425
643716106	Athe_1728	64.881	10	18	300	YP_002573595 Athe_1728 ribosomal protein S5 [Anaerocellum thermophilum Z-1320, DSM 6725]	685864611	9.91841e+08	8.24574e+08	7.13467e+08	704817318	784822149	8.05152e+08		31.6123	31.612	31.6012	31.4663	31.3725	31.429	31.5817		31.61	31.61	31.6	31.47	31.37	31.43	31.58		31.5817	0.0402668	0.144167
643715689	Athe_1324	20.1613	2	3	17	YP_002573197 Athe_1324 chorismate mutase [Anaerocellum thermophilum Z-1320, DSM 6725]	8.5263e+06	8.45339e+06	9.69084e+06	5.57616e+06	7.40827e+06	1.02994e+07	5.15649e+06		25.0303	24.692	24.9736	24.3895	24.9193	25.186	24.5068		25.03	24.69	24.97	24.39	24.92	25.19	24.51		24.9193	0.567255	0.144167
643717045	Athe_2684	8.85529	4	4	17	YP_002574514 Athe_2684 ATPase [Anaerocellum thermophilum Z-1320, DSM 6725]	1.59587e+06	1.90541e+06	1.88822e+06	838849	4.1976e+06	1.26541e+06	451472		22.453	22.5326	22.6902	21.9693	24.1827	22.4121	21.0923		22.45	22.53	22.69	21.97	24.18	22.41	21.09		22.453	0.859069	0.144167
643715954	Athe_1583	19.8276	3	3	17	YP_002573452 Athe_1583 ABC transporter related [Anaerocellum thermophilum Z-1320, DSM 6725]	8601987	1.02471e+07	8.74472e+06	7995675	6.35372e+06	6.02267e+06	7.70673e+06		25.0294	24.9653	24.8243	24.9461	24.7302	24.4167	25.0695		25.03	24.97	24.82	24.95	24.73	24.42	25.07		24.9461	0.442106	0.1475
643715995	Athe_1626	55.6017	7	14	200	YP_002573493 Athe_1626 protein of unknown function DUF541 [Anaerocellum thermophilum Z-1320, DSM 6725]	4.16244e+08	5.22143e+08	5.57587e+08	4.14109e+08	4.01244e+08	4.45708e+08	4.90138e+08		30.8389	30.6797	31.0368	30.6762	30.5948	30.6575	30.8862		30.84	30.68	31.04	30.68	30.59	30.66	30.89		30.6797	0.256816	0.148334
643716436	Athe_2069	54.6154	10	14	132	YP_002573919 Athe_2069 ribosomal protein S9 [Anaerocellum thermophilum Z-1320, DSM 6725]	4.55324e+08	7.04847e+08	6.02681e+08	4.60955e+08	4.38959e+08	6.54222e+08	5.28477e+08		30.98	31.1161	31.1457	30.8337	30.72	31.1857	30.9908		30.98	31.12	31.15	30.83	30.72	31.19	30.99		30.9908	0.293654	0.150833
643715161	Athe_0783	54.1667	15	22	151	YP_002572671 Athe_0783 cell division protein FtsZ [Anaerocellum thermophilum Z-1320, DSM 6725]	1.77491e+08	3.06768e+08	2.63114e+08	1.79398e+08	2.28088e+08	2.48173e+08	1.83347e+08		29.5387	29.9089	29.9271	29.4284	29.7897	29.8351	29.5063		29.54	29.91	29.93	29.43	29.79	29.84	29.51		29.7897	0.389626	0.150833
643715064	Athe_0691	45.9807	12	16	180	YP_002572580 Athe_0691 band 7 protein [Anaerocellum thermophilum Z-1320, DSM 6725]	1.29734e+08	2.0362e+08	1.68717e+08	1.59331e+08	1.44153e+08	1.21016e+08	1.39769e+08		29.0811	29.3154	29.251	29.2452	29.1168	28.7642	29.1311		29.08	29.32	29.25	29.25	29.12	28.76	29.13		29.1311	0.324136	0.151666
643715598	Athe_1233	46.1832	9	15	117	YP_002573106 Athe_1233 Electron transfer flavoprotein alpha/beta-subunit [Anaerocellum thermophilum Z-1320, DSM 6725]	1.02473e+08	8.04494e+07	122674623	9.80468e+07	7.8896e+07	8.52524e+07	7.61377e+07		28.7335	27.9633	28.7669	28.5252	28.2763	28.2474	28.277		28.73	27.96	28.77	28.53	28.28	28.25	28.28		28.277	0.544993	0.151666
643714631	Athe_0231	21.6667	2	2	9	YP_002572154 Athe_0231 hypothetical protein [Anaerocellum thermophilum Z-1320, DSM 6725]	3.84092e+06	4.19454e+06	2.10206e+06	1.19155e+06	2.09481e+06	4.57569e+06	3.2249e+06		23.9173	23.6734	22.8246	22.3031	23.1312	23.986	23.8462		23.92	23.67	22.82	22.3	23.13	23.99	23.85		23.6734	0.787787	0.1525
643717084	Athe_2727	30.5882	4	4	25	YP_002574553 Athe_2727 hypothetical protein [Anaerocellum thermophilum Z-1320, DSM 6725]	2.3998e+06	3.68005e+06	3.08591e+06	1.17189e+06	4.11401e+06	2.0934e+06	2.52761e+06		23.2014	23.4849	23.3809	22.2951	24.0624	22.9278	23.5083		23.2	23.48	23.38	22.3	24.06	22.93	23.51		23.3809	0.748745	0.153333
643714476	Athe_0064	61.8785	11	19	170	YP_002571999 Athe_0064 Appr-1-p processing domain protein [Anaerocellum thermophilum Z-1320, DSM 6725]	2.94914e+08	1.86013e+08	3.54024e+08	2.95099e+08	3.62064e+08	2.98261e+08	9.31371e+07		30.3222	29.1812	30.3624	30.137	30.4258	30.065	28.5595		30.32	29.18	30.36	30.14	30.43	30.07	28.56		30.137	0.806482	0.153334
643716246	Athe_1874	25.4237	5	5	33	YP_002573735 Athe_1874 Fimbrial assembly family protein [Anaerocellum thermophilum Z-1320, DSM 6725]	1.91799e+07	3.26964e+07	2.76266e+07	2.20238e+07	1.54981e+07	18810431	2.32983e+07		26.202	26.657	26.55	26.4281	26.0405	26.1657	26.6188		26.2	26.66	26.55	26.43	26.04	26.17	26.62		26.4281	0.457723	0.154999
643716754	Athe_2391	23.1388	7	7	51	YP_002574233 Athe_2391 carbohydrate kinase FGGY [Anaerocellum thermophilum Z-1320, DSM 6725]	1.48341e+07	2.91457e+07	2.64485e+07	1.68213e+07	1.57432e+07	1.71264e+07	18040571		25.8104	26.4876	26.4881	26.0706	26.0616	26.0394	26.2573		25.81	26.49	26.49	26.07	26.06	26.04	26.26		26.0706	0.469217	0.155833
643715994	Athe_1625	79.6296	7	16	167	YP_002573492 Athe_1625 thioredoxin [Anaerocellum thermophilum Z-1320, DSM 6725]	9.14165e+08	1.36188e+09	1.21953e+09	1138204528	7.60222e+08	1.24419e+09	1.16016e+09		32.0518	32.0702	32.1735	32.1372	31.4738	32.0579	32.0935		32.05	32.07	32.17	32.14	31.47	32.06	32.09		32.0702	0.444826	0.156666
643715354	Athe_0989	33.5907	8	9	68	YP_002572863 Athe_0989 metallophosphoesterase [Anaerocellum thermophilum Z-1320, DSM 6725]	6.15526e+07	9.94555e+07	1.86481e+07	7.45631e+07	1.86493e+07	7.34502e+07	21241186		27.9738	28.2728	25.9767	28.1613	26.2931	28.0563	26.4865		27.97	28.27	25.98	28.16	26.29	28.06	26.49		27.9738	0.85976	0.156666
643716733	Athe_2369	53.3333	22	26	180	YP_002574212 Athe_2369 hypothetical protein [Anaerocellum thermophilum Z-1320, DSM 6725]	1.3212e+08	1.74183e+08	1.67311e+08	1.30648e+08	1.31985e+08	1.35153e+08	1.32951e+08		29.1079	29.0844	29.2276	28.9596	28.9924	28.9225	29.0592		29.11	29.08	29.23	28.96	28.99	28.92	29.06		29.0592	0.028897	0.1575
643716232	Athe_1860	21.8487	27	36	313	YP_002573721 Athe_1860 glycoside hydrolase family 48 [Anaerocellum thermophilum Z-1320, DSM 6725]	2.59715e+08	2.5179e+08	3.12436e+08	3.46482e+08	9.81717e+07	2.42238e+08	3.55967e+08		30.1245	29.6222	30.1788	30.4085	28.6028	29.8058	30.4386		30.12	29.62	30.18	30.41	28.6	29.81	30.44		30.1245	0.777254	0.158334
643715085	Athe_0713	30.6954	11	16	96	YP_002572601 Athe_0713 RNA polymerase, sigma 70 subunit, RpoD subfamily [Anaerocellum thermophilum Z-1320, DSM 6725]	1.45843e+08	1.74376e+08	1.61211e+08	1.67116e+08	1.61917e+08	1.15406e+08	1.09309e+08		29.2602	29.0844	29.1727	29.3091	29.279	28.6728	28.7804		29.26	29.08	29.17	29.31	29.28	28.67	28.78		29.1727	0.462918	0.16
643715868	Athe_1505	29.4416	7	8	38	YP_002573376 Athe_1505 Indolepyruvate ferredoxin oxidoreductase [Anaerocellum thermophilum Z-1320, DSM 6725]	5.61284e+07	7.46804e+07	7.96384e+07	5.43966e+07	52097289	6.93383e+07	5.31273e+07		27.866	27.8565	28.1371	27.7155	27.7287	27.9633	27.7729		27.87	27.86	28.14	27.72	27.73	27.96	27.77		27.8565	0.17181	0.161667
643716061	Athe_1690	33.5938	7	11	81	YP_002573557 Athe_1690 tryptophan synthase, alpha subunit [Anaerocellum thermophilum Z-1320, DSM 6725]	1.38385e+08	9.89983e+07	139221335	1.19912e+08	9.52893e+07	1.23754e+08	8.41883e+07		29.1817	28.2655	28.943	28.8182	28.533	28.7733	28.4187		29.18	28.27	28.94	28.82	28.53	28.77	28.42		28.7733	0.552997	0.161667
643716913	Athe_2549	77.675	53	76	960	YP_002574390 Athe_2549 5- methyltetrahydropteroyltriglutamate/homocysteine S-methyltransferase [Anaerocellum thermophilum Z-1320, DSM 6725]	1.69507e+09	2.02554e+09	2.13085e+09	1.86312e+09	1.81912e+09	1.98664e+09	1.69733e+09		33.0012	32.6518	32.9912	32.8312	32.6892	32.7121	32.629		33	32.65	32.99	32.83	32.69	32.71	32.63		32.7121	0.188062	0.165001
643715593	Athe_1228	54.6053	9	10	90	YP_002573101 Athe_1228 hypothetical protein [Anaerocellum thermophilum Z-1320, DSM 6725]	7.79622e+07	1.17632e+08	1.19514e+08	9.76469e+07	8.46901e+07	7.52725e+07	8.69545e+07		28.318	28.5204	28.7262	28.5203	28.37	28.0716	28.4646		28.32	28.52	28.73	28.52	28.37	28.07	28.46		28.4646	0.324728	0.168333
643715299	Athe_0930	16.4927	4	4	19	YP_002572808 Athe_0930 FAD dependent oxidoreductase [Anaerocellum thermophilum Z-1320, DSM 6725]	2.66641e+06	4225690	2.92836e+06	2.47527e+06	3.03088e+06	2.23083e+06	1.90988e+06		23.3656	23.6872	23.2978	23.3414	23.6579	23.0345	23.1145		23.37	23.69	23.3	23.34	23.66	23.03	23.11		23.3414	0.427352	0.168333
643715309	Athe_0940	24.159	4	7	35	YP_002572818 Athe_0940 UDP-glucose 4-epimerase [Anaerocellum thermophilum Z-1320, DSM 6725]	19344002	2.67506e+07	1.34719e+07	1.55086e+07	10844983	2.21397e+07	1.10861e+07		26.2135	26.368	25.5171	25.9613	25.5336	26.3924	25.58		26.21	26.37	25.52	25.96	25.53	26.39	25.58		25.9613	0.622973	0.168334
644730646		38.0753	10	12	163	Athe_1758 [Anaerocellum thermophilum Z-1320, DSM 6725]	5.79317e+07	1.00989e+08	6.78611e+07	5.76061e+07	4.49605e+07	7.23258e+07	6.65728e+07		27.8825	28.2945	27.8969	27.7802	27.5204	28.016	28.0902		27.88	28.29	27.9	27.78	27.52	28.02	28.09		27.8969	0.408182	0.170833
643716308	Athe_1936	30.1075	2	2	13	YP_002573796 Athe_1936 transcriptional regulator, ArsR family [Anaerocellum thermophilum Z-1320, DSM 6725]	2878967	2.54082e+06	2.29152e+06	2.75428e+06	1.82392e+06	1.55622e+06	1.49506e+06		23.4755	22.9465	22.9696	23.4982	22.9889	22.5751	22.776		23.48	22.95	22.97	23.5	22.99	22.58	22.78		22.9696	0.562125	0.170833
643716229	Athe_1857	36.4005	33	44	342	YP_002573718 Athe_1857 glycoside hydrolase family 48 [Anaerocellum thermophilum Z-1320, DSM 6725]	2.64555e+08	2.69929e+08	3.2529e+08	3.57201e+08	1.03916e+08	2.49488e+08	3.64584e+08		30.1518	29.7224	30.2407	30.4546	28.6874	29.8458	30.4736		30.15	29.72	30.24	30.45	28.69	29.85	30.47		30.1518	0.75084	0.171666
643715699	Athe_1334	37.5	4	5	101	YP_002573207 Athe_1334 arginine repressor, ArgR [Anaerocellum thermophilum Z-1320, DSM 6725]	189732434	193020162	193447108	155700290	162494594	1.82549e+08	1.48378e+08		29.6559	29.2349	29.4501	29.2189	29.2851	29.3758	29.2089		29.66	29.23	29.45	29.22	29.29	29.38	29.21		29.2851	0.191737	0.171667
643716432	Athe_2065	21.5247	7	8	27	YP_002573915 Athe_2065 DNA repair protein RadA [Anaerocellum thermophilum Z-1320, DSM 6725]	5.57561e+06	3.42126e+06	8.92739e+07	7.00208e+07	3.90008e+06	3.23125e+06	8.92202e+06		24.4866	23.3785	28.3026	28.0758	24.0128	23.5081	25.2737		24.49	23.38	28.3	28.08	24.01	23.51	25.27		24.4866	0.924791	0.172499
643717116	Athe_2760	18.7683	7	8	48	YP_002574585 Athe_2760 60 kDa inner membrane insertion protein [Anaerocellum thermophilum Z-1320, DSM 6725]	1.61393e+07	2.11873e+07	1.83337e+07	1.61428e+07	1.76231e+07	9.78944e+06	1.30131e+07		25.9464	26.0276	25.9669	26.015	26.2247	25.1996	25.8014		25.95	26.03	25.97	26.02	26.22	25.2	25.8		25.9669	0.537337	0.173334
643714822	Athe_0435	39.2157	5	5	64	YP_002572340 Athe_0435 anti-sigma-factor antagonist [Anaerocellum thermophilum Z-1320, DSM 6725]	210670020	215885608	197536568	1.65407e+08	1.77644e+08	235546118	137305926		29.8121	29.3984	29.4937	29.2987	29.4173	29.7486	29.1007		29.81	29.4	29.49	29.3	29.42	29.75	29.1		29.4173	0.405638	0.174166
643714470	Athe_0058	26.3923	9	10	34	YP_002571993 Athe_0058 glycosyl transferase group 1 [Anaerocellum thermophilum Z-1320, DSM 6725]	1.28462e+07	2.84418e+07	2.19328e+07	8.64637e+06	1.50113e+07	2.21119e+07	1.64068e+07		25.592	26.4522	26.2216	25.1219	26	26.4018	26.1269		25.59	26.45	26.22	25.12	26	26.4	26.13		26.1269	0.675397	0.174167
643715408	Athe_1042	48.2759	15	16	113	YP_002572916 Athe_1042 Fmu (Sun) domain protein [Anaerocellum thermophilum Z-1320, DSM 6725]	48748879	8.097e+07	7.13989e+07	5.13269e+07	5.32681e+07	50727155	5.56528e+07		27.6541	27.9741	27.978	27.632	27.7576	27.5299	27.8398		27.65	27.97	27.98	27.63	27.76	27.53	27.84		27.7576	0.206486	0.176666
643716443	Athe_2076	16.4581	12	12	69	YP_002573926 Athe_2076 glycoside hydrolase family 2 sugar binding [Anaerocellum thermophilum Z-1320, DSM 6725]	9.2431e+06	18888885	13161677	1.60884e+07	7.32724e+06	1.11868e+07	7.13129e+06		25.1233	25.8609	25.4776	25.9982	24.938	25.3389	24.9599		25.12	25.86	25.48	26	24.94	25.34	24.96		25.3389	0.628768	0.176667
643715082	Athe_0710	47.3441	19	24	271	YP_002572598 Athe_0710 ATP-dependent Clp protease, ATP-binding subunit ClpX [Anaerocellum thermophilum Z-1320, DSM 6725]	1.236e+08	1.97036e+08	1.64526e+08	1.17193e+08	1.74697e+08	1.31248e+08	1.16072e+08		29.0106	29.2647	29.2134	28.7883	29.3897	28.8684	28.8676		29.01	29.26	29.21	28.79	29.39	28.87	28.87		29.0106	0.351595	0.179999
643715836	Athe_1473	56.8	11	14	109	YP_002573344 Athe_1473 imidazoleglycerol phosphate synthase, cyclase subunit [Anaerocellum thermophilum Z-1320, DSM 6725]	8.10805e+07	1.48313e+08	1.08726e+08	8.74418e+07	8.06864e+07	8.2075e+07	1.14267e+08		28.3699	28.8494	28.5855	28.364	28.2982	28.191	28.8433		28.37	28.85	28.59	28.36	28.3	28.19	28.84		28.3699	0.419614	0.180834
643715565	Athe_1200	48.9231	12	14	70	YP_002573073 Athe_1200 Porphobilinogen synthase [Anaerocellum thermophilum Z-1320, DSM 6725]	5.06729e+07	8.92282e+07	7.59834e+07	73631127	3.65048e+07	6.34183e+07	5.84453e+07		27.7036	28.1141	28.0636	28.1243	27.2316	27.8377	27.9062		27.7	28.11	28.06	28.12	27.23	27.84	27.91		27.9062	0.501094	0.181667
643715482	Athe_1116	23.9645	7	8	60	YP_002572990 Athe_1116 Holliday junction DNA helicase RuvB [Anaerocellum thermophilum Z-1320, DSM 6725]	2.71975e+07	1.91167e+07	2.01737e+07	1.79062e+07	2.08614e+07	1.38471e+07	14024382		26.7399	25.8762	26.1126	26.1642	26.4613	25.7149	25.9052		26.74	25.88	26.11	26.16	26.46	25.71	25.91		26.1126	0.552538	0.183334
643716122	Athe_1744	43.2692	15	20	185	YP_002573611 Athe_1744 ribosomal protein L4/L1e [Anaerocellum thermophilum Z-1320, DSM 6725]	1.29387e+09	1.47306e+09	1.39285e+09	1.06403e+09	1277878904	1.70633e+09	1.09716e+09		32.5795	32.1831	32.3648	32.0335	32.1999	32.5066	32.0191		32.58	32.18	32.36	32.03	32.2	32.51	32.02		32.1999	0.320688	0.183335
643714899	Athe_0517	19.6602	6	7	37	YP_002572416 Athe_0517 protein of unknown function DUF195 [Anaerocellum thermophilum Z-1320, DSM 6725]	1.23361e+07	1.0088e+07	1.1156e+07	1.27741e+07	1.08367e+07	7.22133e+06	5.0007e+06		25.5643	24.951	25.1979	25.6209	25.4835	24.653	24.4627		25.56	24.95	25.2	25.62	25.48	24.65	24.46		25.1979	0.644221	0.184167
643716732	Athe_2368	51.7526	22	27	278	YP_002574211 Athe_2368 hypothetical protein [Anaerocellum thermophilum Z-1320, DSM 6725]	2.77404e+08	3.57879e+08	3.30246e+08	3.06545e+08	2.61033e+08	2.82436e+08	2.32894e+08		30.2139	30.1321	30.2664	30.2249	29.9872	30.0212	29.8447		30.21	30.13	30.27	30.22	29.99	30.02	29.84		30.1321	0.117834	0.185833
643715134	Athe_0756	22.6442	17	20	251	YP_002572644 Athe_0756 V-type H(+)-translocating pyrophosphatase [Anaerocellum thermophilum Z-1320, DSM 6725]	2.26073e+08	3.94179e+08	3.45215e+08	2.55202e+08	2.7244e+08	2.61438e+08	2.6091e+08		29.9033	30.2712	30.3328	29.9574	30.0476	29.9123	30.0037		29.9	30.27	30.33	29.96	30.05	29.91	30		30.0037	0.174091	0.186667
643715184	Athe_0806	39.2857	5	5	22	YP_002572694 Athe_0806 ribosomal protein L7Ae/L30e/S12e/Gadd45 [Anaerocellum thermophilum Z-1320, DSM 6725]	1.94217e+07	1.20074e+07	1.51914e+07	1.01581e+07	1.46511e+07	1.24645e+07	8.83325e+06		26.2531	25.2013	25.6743	25.3223	25.9681	25.5288	25.2595		26.25	25.2	25.67	25.32	25.97	25.53	25.26		25.5288	0.582006	0.186667
643714417	Athe_0003	60.0543	21	32	254	YP_002571942 Athe_0003 DNA polymerase III, beta subunit [Anaerocellum thermophilum Z-1320, DSM 6725]	4.98044e+08	6.44445e+08	6.05836e+08	4.39531e+08	5.18601e+08	5.88377e+08	4.70108e+08		31.1185	30.9847	31.1543	30.7639	30.9536	31.0415	30.8278		31.12	30.98	31.15	30.76	30.95	31.04	30.83		30.9847	0.07936	0.188333
643715852	Athe_1489	76.0369	16	22	219	YP_002573360 Athe_1489 transaldolase [Anaerocellum thermophilum Z-1320, DSM 6725]	6.40008e+08	1.2123e+09	1.53671e+09	1.18904e+09	1.06675e+09	4.94272e+08	1.27208e+09		31.5057	31.9005	32.5165	32.1979	31.9494	30.7763	32.2204		31.51	31.9	32.52	32.2	31.95	30.78	32.22		31.9494	0.705713	0.189166
643716666	Athe_2302	39.3382	9	11	57	YP_002574145 Athe_2302 hypothetical protein [Anaerocellum thermophilum Z-1320, DSM 6725]	6.49423e+07	6.67307e+07	4.70172e+07	5.02197e+07	5.67217e+07	4.9359e+07	3.44599e+07		28.0866	27.6921	27.3689	27.5973	27.8442	27.4958	27.1687		28.09	27.69	27.37	27.6	27.84	27.5	27.17		27.5973	0.465446	0.189167
643716932	Athe_2570	18.4322	7	9	40	YP_002574409 Athe_2570 MORN variant repeat protein [Anaerocellum thermophilum Z-1320, DSM 6725]	7.56146e+06	2.74437e+07	1.77446e+07	1.97826e+07	4.08352e+06	1.37448e+07	1.43331e+07		24.8121	26.4002	25.9171	26.3068	24.1293	25.7055	25.9349		24.81	26.4	25.92	26.31	24.13	25.71	25.93		25.9171	0.794293	0.19
643715595	Athe_1230	32.5397	6	6	26	YP_002573103 Athe_1230 Patatin [Anaerocellum thermophilum Z-1320, DSM 6725]	1.95039e+07	3.27932e+07	1.40436e+07	15014268	1.215e+07	1.83905e+07	1.59781e+07		26.2256	26.6614	25.5721	25.9117	25.7136	26.1415	26.0923		26.23	26.66	25.57	25.91	25.71	26.14	26.09		26.0923	0.538588	0.190833
643714961	Athe_0578	40.4472	16	20	156	YP_002572477 Athe_0578 PBS lyase HEAT domain protein repeat-containing protein [Anaerocellum thermophilum Z-1320, DSM 6725]	5.43441e+07	1.06355e+08	112833066	6.87661e+07	7.03406e+07	5.2203e+07	9.57693e+07		27.7854	28.3647	28.6383	28.0182	28.1117	27.5563	28.5996		27.79	28.36	28.64	28.02	28.11	27.56	28.6		28.1117	0.585583	0.190833
643714422	Athe_0008	40.1731	29	43	321	YP_002571947 Athe_0008 DNA gyrase, A subunit [Anaerocellum thermophilum Z-1320, DSM 6725]	1.93303e+08	2.73889e+08	2.26277e+08	1.89397e+08	2.05968e+08	2.057e+08	1.64324e+08		29.6721	29.7438	29.6992	29.504	29.6373	29.5602	29.3527		29.67	29.74	29.7	29.5	29.64	29.56	29.35		29.6373	0.0504994	0.190834
643716197	Athe_1820	40.6977	5	9	89	YP_002573686 Athe_1820 hypothetical protein [Anaerocellum thermophilum Z-1320, DSM 6725]	1.72476e+08	2.55023e+08	2.03027e+08	1.8046e+08	1.5053e+08	1.71958e+08	1.86812e+08		29.4993	29.6394	29.5374	29.4375	29.1931	29.3022	29.5366		29.5	29.64	29.54	29.44	29.19	29.3	29.54		29.4993	0.105324	0.1925
643716371	Athe_1995	25.6228	6	7	30	YP_002573855 Athe_1995 ketose-bisphosphate aldolase [Anaerocellum thermophilum Z-1320, DSM 6725]	1.56392e+07	9.29856e+06	1.96663e+07	1.80315e+07	4.85957e+06	5.81789e+06	2.34315e+07		25.9278	24.8311	26.0573	26.1547	24.4143	24.473	26.6248		25.93	24.83	26.06	26.15	24.41	24.47	26.62		25.9278	0.805788	0.194167
643714939	Athe_0556	52.6316	16	23	151	YP_002572455 Athe_0556 glucose-1-phosphate adenylyltransferase, GlgD subunit [Anaerocellum thermophilum Z-1320, DSM 6725]	1.63948e+08	264252173	1.98778e+08	2.21274e+08	1.44342e+08	1.73496e+08	1.51601e+08		29.4265	29.6898	29.5084	29.7313	29.1184	29.2943	29.2463		29.43	29.69	29.51	29.73	29.12	29.29	29.25		29.4265	0.300224	0.195833
643715501	Athe_1135	78.3784	22	37	432	YP_002573009 Athe_1135 aspartate-semialdehyde dehydrogenase [Anaerocellum thermophilum Z-1320, DSM 6725]	6.03942e+08	6.76911e+08	8.44238e+08	606575473	7.38924e+08	4.59319e+08	6.81425e+08		31.4163	31.0572	31.6381	31.2346	31.4395	30.6892	31.3473		31.42	31.06	31.64	31.23	31.44	30.69	31.35		31.3473	0.458741	0.195833
643716324	Athe_1952	68.5714	11	15	86	YP_002573812 Athe_1952 adenine phosphoribosyltransferase [Anaerocellum thermophilum Z-1320, DSM 6725]	5.2588e+08	2.51714e+08	5.84966e+08	3.17893e+08	3.43117e+08	3.68033e+08	4.37e+08		31.1956	29.6222	31.1122	30.2903	30.3777	30.3922	30.7258		31.2	29.62	31.11	30.29	30.38	30.39	30.73		30.3922	0.677371	0.195834
643716762	Athe_2400	38.9706	9	10	59	YP_002574241 Athe_2400 purine operon repressor, PurR [Anaerocellum thermophilum Z-1320, DSM 6725]	3.00096e+07	3.47238e+07	4.05684e+07	2.94201e+07	2.78282e+07	2.93195e+07	2.03763e+07		26.8916	26.7432	27.124	26.8347	26.8394	26.7773	26.4326		26.89	26.74	27.12	26.83	26.84	26.78	26.43		26.8347	0.241011	0.196666
643716296	Athe_1924	34.1954	14	19	127	YP_002573785 Athe_1924 hypothetical protein [Anaerocellum thermophilum Z-1320, DSM 6725]	3.15119e+08	3.22185e+08	2.63605e+08	2.3936e+08	3.10433e+08	3.37892e+08	1.5767e+08		30.4108	29.9782	29.9335	29.8482	30.2237	30.2746	29.3005		30.41	29.98	29.93	29.85	30.22	30.27	29.3		29.9782	0.53312	0.196667
643714465	Athe_0053	11.0656	2	2	5	YP_002571988 Athe_0053 ABC transporter related [Anaerocellum thermophilum Z-1320, DSM 6725]	0	0	1610589	705842	714782	0	516239				22.449	21.7253	21.8368		21.281		20.489	20.9381	22.45	21.73	21.84	19.5316	21.28		21.781	0.81629	0.197
643717013	Athe_2644	22.6852	4	6	20	YP_002574482 Athe_2644 hypothetical protein [Anaerocellum thermophilum Z-1320, DSM 6725]	1.26439e+07	6.51106e+06	6.7577e+06	9.7109e+06	2.10162e+06	9.67942e+06	6.84901e+06		25.6197	24.3132	24.4436	25.2272	23.12	25.1176	24.9038		25.62	24.31	24.44	25.23	23.12	25.12	24.9		24.9038	0.78382	0.1975
643716699	Athe_2335	43.9114	12	15	97	YP_002574178 Athe_2335 Xylose isomerase domain protein TIM barrel [Anaerocellum thermophilum Z-1320, DSM 6725]	7.69026e+07	7.82681e+07	8.28631e+07	4.54398e+07	7.8173e+07	8.33798e+07	5.5407e+07		28.3155	27.9249	28.1933	27.4607	28.273	28.2181	27.8323		28.32	27.92	28.19	27.46	28.27	28.22	27.83		28.1933	0.454362	0.198334
643717054	Athe_2695	43.5855	20	26	149	YP_002574523 Athe_2695 ATPase AAA-2 domain protein [Anaerocellum thermophilum Z-1320, DSM 6725]	7.5305e+07	138152545	1.67112e+08	1.38161e+08	1.11249e+08	6.97097e+07	8.65663e+07		28.2602	28.7478	29.2226	29.0212	28.7437	27.9633	28.4581		28.26	28.75	29.22	29.02	28.74	27.96	28.46		28.7437	0.599444	0.198334
643715022	Athe_0641	71.1864	11	14	110	YP_002572538 Athe_0641 hypoxanthine phosphoribosyltransferase [Anaerocellum thermophilum Z-1320, DSM 6725]	1.69065e+08	2.00582e+08	2.17438e+08	1.36942e+08	1.4327e+08	1.77172e+08	1.9043e+08		29.4779	29.2939	29.6298	29.0364	29.1152	29.346	29.5589		29.48	29.29	29.63	29.04	29.12	29.35	29.56		29.346	0.272659	0.199166
643716703	Athe_2339	54.2773	16	18	167	YP_002574182 Athe_2339 cell shape determining protein, MreB/Mrl family [Anaerocellum thermophilum Z-1320, DSM 6725]	2.12521e+08	2.39029e+08	1.97708e+08	1.85308e+08	1.76392e+08	187369625	1.67909e+08		29.8242	29.5453	29.4977	29.4734	29.4098	29.4182	29.3865		29.82	29.55	29.5	29.47	29.41	29.42	29.39		29.4734	0.0657735	0.200833
643716843	Athe_2480	7.46269	2	2	21	YP_002574321 Athe_2480 transposase IS200-family protein [Anaerocellum thermophilum Z-1320, DSM 6725]	1.17608e+06	1.76004e+06	2.02218e+06	349502	1.14813e+06	2.30838e+06	1.17064e+06		21.8852	22.4138	22.7882	20.7105	22.3948	23.1174	22.4279		21.89	22.41	22.79	20.71	22.39	23.12	22.43		22.4138	0.76784	0.200833
643716111	Athe_1733	66.1111	15	35	412	YP_002573600 Athe_1733 ribosomal protein L5 [Anaerocellum thermophilum Z-1320, DSM 6725]	7.47468e+08	8.85609e+08	7.75801e+08	6.98866e+08	7.70491e+08	6.12179e+08	7.16807e+08		31.743	31.4479	31.5124	31.4376	31.4961	31.0861	31.4195		31.74	31.45	31.51	31.44	31.5	31.09	31.42		31.4479	0.182593	0.204167
643715429	Athe_1063	58.4532	35	46	359	YP_002572937 Athe_1063 transcription termination factor Rho [Anaerocellum thermophilum Z-1320, DSM 6725]	1.69371e+08	2.79866e+08	2.55505e+08	2.18115e+08	1.75772e+08	1.43183e+08	2.30891e+08		29.4707	29.7752	29.8855	29.7257	29.4265	29.044	29.8327		29.47	29.78	29.89	29.73	29.43	29.04	29.83		29.7257	0.42098	0.205833
643714697	Athe_0307	63.8591	38	53	520	YP_002572220 Athe_0307 methionyl-tRNA synthetase [Anaerocellum thermophilum Z-1320, DSM 6725]	5.37099e+08	6.34704e+08	6.85581e+08	4.55468e+08	4.88777e+08	6.99025e+08	5.03029e+08		31.2347	30.9642	31.3356	30.8138	30.8702	31.279	30.9229		31.23	30.96	31.34	30.81	30.87	31.28	30.92		30.9642	0.244578	0.206666
643716718	Athe_2354	19.585	11	11	59	YP_002574197 Athe_2354 glycoside hydrolase family 3 domain protein [Anaerocellum thermophilum Z-1320, DSM 6725]	1.58655e+07	1.24569e+07	1.05435e+07	1.06674e+07	8.2952e+06	9.04102e+06	9.39113e+06		25.9539	25.2605	25.1071	25.4012	25.1421	25.043	25.3456		25.95	25.26	25.11	25.4	25.14	25.04	25.35		25.2605	0.424661	0.2075
643715576	Athe_1211	27.5362	4	4	15	YP_002573084 Athe_1211 Holliday junction resolvase YqgF [Anaerocellum thermophilum Z-1320, DSM 6725]	2.09292e+07	1667753	1805270	1.58497e+06	5.25195e+06	2.94461e+06	3.4337e+06		26.4629	22.3376	22.6245	22.6872	24.4038	23.3713	23.9347		26.46	22.34	22.62	22.69	24.4	23.37	23.93		23.3713	0.867862	0.209166
643716438	Athe_2071	30.2387	9	10	85	YP_002573921 Athe_2071 glycerate kinase [Anaerocellum thermophilum Z-1320, DSM 6725]	58541367	5.75041e+07	7.18718e+07	4.97727e+07	5.4874e+07	5.46606e+07	3.95921e+07		27.9445	27.4765	28.002	27.5903	27.8032	27.639	27.3619		27.94	27.48	28	27.59	27.8	27.64	27.36		27.639	0.28448	0.209167
643714583	Athe_0181	54.958	28	37	367	YP_002572106 Athe_0181 extracellular solute-binding protein family 1 [Anaerocellum thermophilum Z-1320, DSM 6725]	3.43082e+08	4.23649e+08	4.03413e+08	3.05984e+08	2.79211e+08	3.06377e+08	4.17575e+08		30.5398	30.3778	30.562	30.2334	30.0885	30.1343	30.6635		30.54	30.38	30.56	30.23	30.09	30.13	30.66		30.3778	0.240247	0.215834
643716241	Athe_1869	61.2378	17	21	286	YP_002573730 Athe_1869 NHL repeat containing protein [Anaerocellum thermophilum Z-1320, DSM 6725]	3.28309e+08	4.01281e+08	3.65906e+08	3.23767e+08	2.58989e+08	3.40001e+08	2.88698e+08		30.471	30.2968	30.4201	30.3084	29.9799	30.2845	30.1465		30.47	30.3	30.42	30.31	29.98	30.28	30.15		30.2968	0.0790024	0.216666
643716121	Athe_1743	53.125	7	11	107	YP_002573610 Athe_1743 Ribosomal protein L25/L23 [Anaerocellum thermophilum Z-1320, DSM 6725]	2.19513e+08	3.00516e+08	2.86971e+08	1.87815e+08	2.13276e+08	2.27804e+08	2.51773e+08		29.868	29.8802	30.057	29.512	29.7006	29.7205	29.9546		29.87	29.88	30.06	29.51	29.7	29.72	29.95		29.868	0.126909	0.216666
643716926	Athe_2564	68.1159	8	11	110	YP_002574403 Athe_2564 hemerythrin-like metal-binding protein [Anaerocellum thermophilum Z-1320, DSM 6725]	1.5443e+08	1.9386e+08	185545249	1.49945e+08	1.41443e+08	1.29832e+08	1.57216e+08		29.3382	29.2424	29.3943	29.1632	29.0892	28.8771	29.2916		29.34	29.24	29.39	29.16	29.09	28.88	29.29		29.2424	0.098899	0.218333
643717049	Athe_2689	39.5018	17	20	127	YP_002574518 Athe_2689 Heat shock protein 70 [Anaerocellum thermophilum Z-1320, DSM 6725]	3.38277e+07	6.79917e+07	5.61614e+07	3.01901e+07	3.28214e+07	6.08019e+07	39496135		27.1086	27.7201	27.6387	26.8612	27.0588	27.7876	27.3584		27.11	27.72	27.64	26.86	27.06	27.79	27.36		27.3584	0.474555	0.222499
643715080	Athe_0708	44.9772	16	28	226	YP_002572596 Athe_0708 trigger factor [Anaerocellum thermophilum Z-1320, DSM 6725]	9.16321e+08	1.08349e+09	1.11993e+09	1.02041e+09	1.00553e+09	7.17483e+08	9.13309e+08		32.0555	31.7354	32.0493	31.9791	31.8712	31.3005	31.758		32.06	31.74	32.05	31.98	31.87	31.3	31.76		31.8712	0.310894	0.2225
643716385	Athe_2018	38.0744	13	15	115	YP_002573869 Athe_2018 hypothetical protein [Anaerocellum thermophilum Z-1320, DSM 6725]	7.52155e+07	9.94558e+07	1.01015e+08	8.53339e+07	8.44344e+07	6.54863e+07	57302789		28.2693	28.2728	28.4758	28.3296	28.3756	27.8832	27.8795		28.27	28.27	28.48	28.33	28.38	27.88	27.88		28.2728	0.254522	0.222501
643715783	Athe_1420	32.4607	6	8	69	YP_002573291 Athe_1420 heat shock protein DnaJ domain protein [Anaerocellum thermophilum Z-1320, DSM 6725]	2.46885e+08	6.58373e+07	26321836	4.78012e+07	6.67095e+07	77421152	5.01721e+07		30.0721	27.6723	26.4869	27.5349	28.0649	28.1174	27.6942		30.07	27.67	26.49	27.53	28.06	28.12	27.69		27.6942	0.810627	0.226666
643714462	Athe_0050	49.5238	9	13	91	YP_002571985 Athe_0050 Zn-dependent hydrolase of the beta-lactamase fold-like protein [Anaerocellum thermophilum Z-1320, DSM 6725]	84962538	1.16499e+08	1.70773e+08	8.57041e+07	1.05666e+08	1.04389e+08	8.83203e+07		28.4477	28.4956	29.254	28.3332	28.6795	28.5243	28.4854		28.45	28.5	29.25	28.33	28.68	28.52	28.49		28.4956	0.371175	0.228333
643715366	Athe_1001	61.9403	7	10	61	YP_002572875 Athe_1001 NusB antitermination factor [Anaerocellum thermophilum Z-1320, DSM 6725]	4.66399e+07	5.0422e+07	5.49588e+07	2.86239e+07	3.4195e+07	5.94257e+07	4.08927e+07		27.6012	27.2852	27.5943	26.7834	27.1196	27.7547	27.4071		27.6	27.29	27.59	26.78	27.12	27.75	27.41		27.4071	0.418196	0.228333
643716050	Athe_1681	42.2078	5	7	77	YP_002573548 Athe_1681 anti-sigma regulatory factor, serine/threonine protein kinase [Anaerocellum thermophilum Z-1320, DSM 6725]	6.52652e+07	9.9863e+07	8.76052e+07	6.18825e+07	4.43991e+07	64703390	1.01651e+08		28.059	28.2786	28.2687	27.8669	27.4793	27.8576	28.6874		28.06	28.28	28.27	27.87	27.48	27.86	28.69		28.059	0.491371	0.228333
643716496	Athe_2131	24.9592	13	15	75	YP_002573979 Athe_2131 Radical SAM domain protein [Anaerocellum thermophilum Z-1320, DSM 6725]	2.57158e+07	36586932	3.55196e+07	2.16349e+07	2.50218e+07	3.11165e+07	1.83932e+07		26.6495	26.8206	26.9244	26.4198	26.7001	26.8621	26.2881		26.65	26.82	26.92	26.42	26.7	26.86	26.29		26.7001	0.228424	0.229166
643716830	Athe_2467	43.4426	4	5	33	YP_002574308 Athe_2467 transcriptional regulator, XRE family [Anaerocellum thermophilum Z-1320, DSM 6725]	10494644	1.89667e+07	14858697	10397752	1.64232e+07	1.38702e+07	5.17458e+06		25.3172	25.8686	25.6589	25.3138	26.0998	25.6338	24.5096		25.32	25.87	25.66	25.31	26.1	25.63	24.51		25.6338	0.606974	0.229167
643715263	Athe_0889	11.6	2	2	14	YP_002572772 Athe_0889 hypothetical protein [Anaerocellum thermophilum Z-1320, DSM 6725]	3.10446e+06	1.96701e+06	2.08584e+06	1.67581e+06	1.6992e+06	1.42728e+06	1.65719e+06		23.5773	22.5775	22.839	22.817	22.8914	22.4513	22.918		23.58	22.58	22.84	22.82	22.89	22.45	22.92		22.839	0.451367	0.23
643715743	Athe_1378	1.48837	2	2	12	YP_002573251 Athe_1378 carbamoyl-phosphate synthase, large subunit [Anaerocellum thermophilum Z-1320, DSM 6725]	15226626	13712639	16578922	10851208	8934299	1.75816e+07	8152802		25.8834	25.3937	25.8137	25.4161	25.2404	26.0375	25.1472		25.88	25.39	25.81	25.42	25.24	26.04	25.15		25.4161	0.430973	0.230833
643716277	Athe_1905	25.4403	11	12	94	YP_002573766 Athe_1905 carbohydrate kinase, YjeF related protein [Anaerocellum thermophilum Z-1320, DSM 6725]	3.60426e+07	4.39943e+07	3.56969e+07	2.90316e+07	4.00183e+07	1.91549e+07	31575333		27.203	27.088	26.9361	26.8057	27.3359	26.1813	27.0457		27.2	27.09	26.94	26.81	27.34	26.18	27.05		27.0457	0.473011	0.231667
643715672	Athe_1307	40	4	6	53	YP_002573180 Athe_1307 cell division topological specificity factor MinE [Anaerocellum thermophilum Z-1320, DSM 6725]	7.21458e+07	7.87288e+07	8.01829e+07	5.12999e+07	6.20792e+07	7.00132e+07	5.85845e+07		28.2217	27.9323	28.1455	27.6295	27.96	27.9741	27.9109		28.22	27.93	28.15	27.63	27.96	27.97	27.91		27.96	0.110031	0.2325
643715465	Athe_1099	38.6463	17	18	95	YP_002572973 Athe_1099 VanW family protein [Anaerocellum thermophilum Z-1320, DSM 6725]	4.79798e+07	4.72728e+07	4.75108e+07	2.37732e+07	5.02347e+07	3.77605e+07	3.9927e+07		27.6467	27.193	27.3664	26.5222	27.675	27.1192	27.3725		27.65	27.19	27.37	26.52	27.67	27.12	27.37		27.3664	0.48523	0.233333
643716401	Athe_2034	55.0095	28	44	353	YP_002573884 Athe_2034 ferredoxin-dependent glutamate synthase [Anaerocellum thermophilum Z-1320, DSM 6725]	3.87943e+08	4.93273e+08	3.68337e+08	4.77564e+08	1.40617e+08	2.56134e+08	7.66817e+08		30.7309	30.5967	30.4276	30.8914	29.1334	29.8772	31.5139		30.73	30.6	30.43	30.89	29.13	29.88	31.51		30.5967	0.724959	0.234167
643714947	Athe_0564	19.6765	6	6	38	YP_002572463 Athe_0564 riboflavin biosynthesis protein RibD [Anaerocellum thermophilum Z-1320, DSM 6725]	1.74097e+07	17081716	1.32892e+07	1.19818e+07	1.2371e+07	8.51217e+06	1.279e+07		26.0725	25.7156	25.4866	25.5932	25.7354	24.9854	25.7796		26.07	25.72	25.49	25.59	25.74	24.99	25.78		25.7156	0.404816	0.234999
643714960	Athe_0577	19.964	8	11	69	YP_002572476 Athe_0577 putative CheA signal transduction histidine kinase [Anaerocellum thermophilum Z-1320, DSM 6725]	6.93405e+07	7.17675e+07	8.77525e+07	50346498	6.70399e+07	5.76833e+07	6.33947e+07		28.1736	27.799	28.2791	27.598	28.0577	27.7053	28.0212		28.17	27.8	28.28	27.6	28.06	27.71	28.02		28.0212	0.249905	0.235833
643714710	Athe_0320	47.7663	10	11	70	YP_002572233 Athe_0320 hypothetical protein [Anaerocellum thermophilum Z-1320, DSM 6725]	6.1212e+07	9.30137e+07	8.10849e+07	7.6836e+07	5.57667e+07	4.99e+07	6.03691e+07		27.9699	28.1747	28.1575	28.1813	27.8149	27.5061	27.9533		27.97	28.17	28.16	28.18	27.81	27.51	27.95		27.9699	0.231537	0.2375
643715367	Athe_1002	13.8767	4	5	33	YP_002572876 Athe_1002 exodeoxyribonuclease VII, large subunit [Anaerocellum thermophilum Z-1320, DSM 6725]	1.4239e+07	1.35796e+07	1.56536e+07	1.37498e+07	1.32459e+07	6.64004e+06	9.69148e+06		25.7811	25.383	25.7298	25.7773	25.817	24.5838	25.3897		25.78	25.38	25.73	25.78	25.82	24.58	25.39		25.7298	0.534553	0.2375
643714607	Athe_0206	54.1176	19	30	238	YP_002572130 Athe_0206 methyl-accepting chemotaxis sensory transducer [Anaerocellum thermophilum Z-1320, DSM 6725]	3.95798e+08	7.27054e+08	6.12497e+08	4.35355e+08	5.18983e+08	4.10807e+08	5.10053e+08		30.766	31.1607	31.1669	30.7489	30.9527	30.5432	30.9422		30.77	31.16	31.17	30.75	30.95	30.54	30.94		30.9422	0.19371	0.238333
643715729	Athe_1364	33.2492	29	32	187	YP_002573237 Athe_1364 von Willebrand factor type A [Anaerocellum thermophilum Z-1320, DSM 6725]	7.62413e+07	1.0352e+08	1.16451e+08	8.47218e+07	7.27618e+07	6.557e+07	8.45299e+07		28.2874	28.3371	28.6768	28.3162	28.1631	27.8781	28.4237		28.29	28.34	28.68	28.32	28.16	27.88	28.42		28.3162	0.221451	0.241667
643715321	Athe_0953	32.3529	3	4	24	YP_002572830 Athe_0953 glutamyl-tRNA synthetase class Ic [Anaerocellum thermophilum Z-1320, DSM 6725]	4.03119e+07	9.91863e+06	8.53769e+06	1.00209e+07	1.07784e+07	1.13126e+07	1.0837e+07		27.349	24.9249	24.7883	25.3109	25.5324	25.3975	25.5416		27.35	24.92	24.79	25.31	25.53	25.4	25.54		25.3975	0.743818	0.241667
643714610	Athe_0209	36.9427	10	12	52	YP_002572133 Athe_0209 biotin/acetyl-CoA-carboxylase ligase [Anaerocellum thermophilum Z-1320, DSM 6725]	3.00495e+07	3.903e+07	3.85761e+07	2.36279e+07	2.44848e+07	2.98451e+07	2.77159e+07		26.9005	26.9128	27.0506	26.5172	26.6586	26.7955	26.8612		26.9	26.91	27.05	26.52	26.66	26.8	26.86		26.8612	0.056611	0.243333
643715676	Athe_1311	29.9363	6	6	46	YP_002573184 Athe_1311 hypothetical protein [Anaerocellum thermophilum Z-1320, DSM 6725]	5.08697e+06	1.2109e+07	10270618	8.81679e+06	5.01224e+06	4.71533e+06	6.88987e+06		24.2499	25.2133	25.0767	25.0852	24.3625	24.0479	24.9119		24.25	25.21	25.08	25.09	24.36	24.05	24.91		24.9119	0.54898	0.244166
643715029	Athe_0648	67.033	9	18	555	YP_002572545 Athe_0648 histone family protein DNA-binding protein [Anaerocellum thermophilum Z-1320, DSM 6725]	4.98767e+09	4.27247e+09	3.68846e+09	4.063e+09	3.71866e+09	5.01007e+09	3.49114e+09		34.6441	33.7316	33.7989	33.923	33.689	33.9977	33.6367		34.64	33.73	33.8	33.92	33.69	34	33.64		33.7989	0.4	0.244167
643716831	Athe_2468	25.3112	5	5	42	YP_002574309 Athe_2468 hypothetical protein [Anaerocellum thermophilum Z-1320, DSM 6725]	9.48718e+06	1.16716e+07	5.67194e+06	7.61827e+06	3.88766e+06	5.8649e+06	7.90997e+06		25.1689	25.1645	24.1774	24.8753	24.0007	24.3786	25.1053		25.17	25.16	24.18	24.88	24	24.38	25.11		24.8753	0.571243	0.244167
643714441	Athe_0031	47.6718	21	31	327	YP_002571966 Athe_0031 pyridoxal-phosphate dependent TrpB-like enzyme [Anaerocellum thermophilum Z-1320, DSM 6725]	5.04857e+08	7.713e+08	7.74705e+08	5.43137e+08	5.85333e+08	5.82883e+08	5.2969e+08		31.1414	31.246	31.5118	31.071	31.1183	31.0266	30.9961		31.14	31.25	31.51	31.07	31.12	31.03	31		31.1183	0.0524507	0.245
643714938	Athe_0555	43.5146	14	22	208	YP_002572454 Athe_0555 glycogen/starch synthase, ADP-glucose type [Anaerocellum thermophilum Z-1320, DSM 6725]	2.34434e+08	2.6317e+08	3.42726e+08	2.57597e+08	1.98694e+08	2.11672e+08	2.22403e+08		29.9643	29.6843	30.3206	29.9704	29.6013	29.6148	29.777		29.96	29.68	30.32	29.97	29.6	29.61	29.78		29.777	0.24236	0.246666
643716763	Athe_2401	34.7253	12	14	85	YP_002574242 Athe_2401 UDP-N-acetylmuramate/alanine ligase [Anaerocellum thermophilum Z-1320, DSM 6725]	3.91501e+07	5.49179e+07	3.82458e+07	3.91336e+07	3.7024e+07	3.69684e+07	2.13035e+07		27.3361	27.4093	27.0419	27.2351	27.2321	27.1016	26.4931		27.34	27.41	27.04	27.24	27.23	27.1	26.49		27.2321	0.331277	0.248334
643715400	Athe_1034	81.3725	6	10	79	YP_002572908 Athe_1034 protein of unknown function DUF370 [Anaerocellum thermophilum Z-1320, DSM 6725]	68653599	1.4698e+08	1.50824e+08	8.46911e+07	1.1473e+08	9.76145e+07	6.95318e+07		28.1204	28.8395	29.0731	28.3164	28.7959	28.4369	28.1499		28.12	28.84	29.07	28.32	28.8	28.44	28.15		28.4369	0.428856	0.249167
643715010	Athe_0629	28.5714	6	6	43	YP_002572526 Athe_0629 Nitrilase/cyanide hydratase and apolipoprotein N-acyltransferase [Anaerocellum thermophilum Z-1320, DSM 6725]	9.77796e+06	1.5534e+07	7.25092e+06	1.38662e+07	8.92516e+06	4.64351e+06	5.10286e+06		25.2113	25.5729	24.5559	25.7451	25.1991	24.0115	24.4905		25.21	25.57	24.56	25.75	25.2	24.01	24.49		25.1991	0.648073	0.250833
643714906	Athe_0524	66.2519	30	48	518	YP_002572423 Athe_0524 aconitate hydratase [Anaerocellum thermophilum Z-1320, DSM 6725]	8.09422e+08	9.97935e+08	8.96016e+08	8.22947e+08	8.16134e+08	6.88275e+08	7.26017e+08		31.8652	31.6208	31.7223	31.6718	31.5766	31.2482	31.437		31.87	31.62	31.72	31.67	31.58	31.25	31.44		31.6208	0.0985235	0.251667
643716491	Athe_2126	76.4249	34	61	1309	YP_002573974 Athe_2126 aminotransferase class V [Anaerocellum thermophilum Z-1320, DSM 6725]	4.78408e+09	5.88008e+09	4.9679e+09	4.89383e+09	4.68045e+09	5.6108e+09	4.56244e+09		34.5762	34.1962	34.2377	34.1781	34.0112	34.1547	34.0113		34.58	34.2	34.24	34.18	34.01	34.15	34.01		34.1781	0.0778953	0.252502
643715768	Athe_1405	75.5385	52	92	1900	YP_002573276 Athe_1405 triosephosphate isomerase [Anaerocellum thermophilum Z-1320, DSM 6725]	5.98621e+09	8.03021e+09	7.63521e+09	7.41352e+09	6.97453e+09	6.86263e+09	6.36658e+09		34.9184	34.6487	34.8718	34.7512	34.5708	34.4355	34.4796		34.92	34.65	34.87	34.75	34.57	34.44	34.48		34.6487	0.0642696	0.253333
643715046	Athe_0665	60.8696	22	40	335	YP_002572562 Athe_0665 dihydroxy-acid dehydratase [Anaerocellum thermophilum Z-1320, DSM 6725]	4.61334e+08	6.30034e+08	5.44362e+08	4.63654e+08	4.45538e+08	3.97394e+08	4.73225e+08		30.9992	30.9528	30.9969	30.8411	30.743	30.4966	30.8367		31	30.95	31	30.84	30.74	30.5	30.84		30.8411	0.0459195	0.253334
643716263	Athe_1891	56.1873	15	20	160	YP_002573752 Athe_1891 hypothetical protein [Anaerocellum thermophilum Z-1320, DSM 6725]	1.9015e+08	1.26122e+08	1.34846e+08	1.80643e+08	9.76496e+07	1.23978e+08	8.87476e+07		29.6658	28.6157	28.9021	29.4195	28.565	28.7743	28.4917		29.67	28.62	28.9	29.42	28.56	28.77	28.49		28.7743	0.516435	0.253334
643715415	Athe_1049	54.0616	18	20	110	YP_002572923 Athe_1049 NusA antitermination factor [Anaerocellum thermophilum Z-1320, DSM 6725]	1.03266e+08	1.36814e+08	1.21231e+08	1.29896e+08	9.27313e+07	6.22209e+07	1.03265e+08		28.7321	28.7372	28.7401	28.9388	28.4918	27.8023	28.7011		28.73	28.74	28.74	28.94	28.49	27.8	28.7		28.7321	0.421405	0.254166
643715013	Athe_0632	51.3514	6	7	57	YP_002572529 Athe_0632 sugar-phosphate isomerase, RpiB/LacA/LacB family [Anaerocellum thermophilum Z-1320, DSM 6725]	1.42368e+08	1.63488e+08	1.32461e+08	9.89753e+07	1.04178e+08	1.48715e+08	1.13941e+08		29.2198	28.9896	28.8739	28.5443	28.6532	29.0578	28.8433		29.22	28.99	28.87	28.54	28.65	29.06	28.84		28.8739	0.173121	0.254167
643716599	Athe_2233	38.2166	4	6	34	YP_002574078 Athe_2233 hypothetical protein [Anaerocellum thermophilum Z-1320, DSM 6725]	8.19622e+06	6.98799e+06	1.85076e+07	2.41013e+06	1.33483e+07	2.17476e+07	3.97319e+06		24.987	24.4165	25.9422	23.2596	25.7724	26.2789	24.1395		24.99	24.42	25.94	23.26	25.77	26.28	24.14		24.987	0.791255	0.254167
643714970	Athe_0587	38.6139	9	11	30	YP_002572486 Athe_0587 hypothetical protein [Anaerocellum thermophilum Z-1320, DSM 6725]	2.43057e+07	1.42827e+07	1.45483e+07	2.64449e+07	2.06105e+07	6.83781e+06	6.16764e+06		26.5772	25.4559	25.6115	26.7236	26.4393	24.5884	24.7573		26.58	25.46	25.61	26.72	26.44	24.59	24.76		25.6115	0.736238	0.255833
643716532	Athe_2167	9.375	2	2	5	YP_002574015 Athe_2167 flagellar hook-length control protein [Anaerocellum thermophilum Z-1320, DSM 6725]	5328730	0	11199183	5739512	537611	5.38088e+06	5.09105e+06		24.3869		25.2005	24.4297	21.2839	24.2253	24.4877		24.39	22.0049	25.2	24.43	21.28	24.23	24.49		24.4083	0.841309	0.257472
643715719	Athe_1354	55.5556	8	12	112	YP_002573227 Athe_1354 transcriptional repressor, CopY family [Anaerocellum thermophilum Z-1320, DSM 6725]	1.88886e+08	1.83031e+08	1.75116e+08	1.61569e+08	1.38758e+08	2.04136e+08	9.72145e+07		29.6491	29.1576	29.2996	29.2599	29.0604	29.5107	28.6199		29.65	29.16	29.3	29.26	29.06	29.51	28.62		29.2599	0.356999	0.257499
643716255	Athe_1883	65.812	18	26	140	YP_002573744 Athe_1883 twitching motility protein [Anaerocellum thermophilum Z-1320, DSM 6725]	135867618	1.65287e+08	1.81787e+08	1.60409e+08	1.1841e+08	1.01048e+08	1.35712e+08		29.1541	29.0073	29.3554	29.2536	28.834	28.495	29.0905		29.15	29.01	29.36	29.25	28.83	28.49	29.09		29.0905	0.28148	0.258334
643715769	Athe_1406	84.273	30	66	2602	YP_002573277 Athe_1406 glyceraldehyde-3-phosphate dehydrogenase, type I [Anaerocellum thermophilum Z-1320, DSM 6725]	1.42176e+10	1.604e+10	1.50399e+10	1.51659e+10	1.43936e+10	1.72811e+10	1.41295e+10		36.2281	35.6498	35.867	35.7224	35.5923	35.7343	35.5928		36.23	35.65	35.87	35.72	35.59	35.73	35.59		35.7224	0.141996	0.259166
643716314	Athe_1942	37.594	10	13	128	YP_002573802 Athe_1942 extracellular solute-binding protein family 3 [Anaerocellum thermophilum Z-1320, DSM 6725]	1.35226e+08	1.01608e+08	1.98006e+08	1.20794e+08	1.50765e+08	1.21138e+08	6.85808e+07		29.1478	28.3089	29.4708	28.8279	29.1741	28.738	28.1317		29.15	28.31	29.47	28.83	29.17	28.74	28.13		28.8279	0.532311	0.259166
643714555	Athe_0153	12.945	3	3	38	YP_002572078 Athe_0153 hypothetical protein [Anaerocellum thermophilum Z-1320, DSM 6725]	1.32102e+07	29388794	1.43712e+07	6.05413e+06	1.71695e+07	21314166	1.08514e+07		25.6373	26.5025	25.6141	24.5491	26.1942	26.3376	25.5545		25.64	26.5	25.61	24.55	26.19	26.34	25.55		25.6373	0.651462	0.259167
643716028	Athe_1659	23.5955	5	5	37	YP_002573526 Athe_1659 hypothetical protein [Anaerocellum thermophilum Z-1320, DSM 6725]	8.7019e+06	1.73467e+07	1.47137e+07	1.23472e+07	3.11023e+06	1.45442e+07	12283491		25.0317	25.7324	25.6368	25.6282	23.7049	25.7795	25.7238		25.03	25.73	25.64	25.63	23.7	25.78	25.72		25.6368	0.694866	0.259167
643715663	Athe_1298	77.0903	44	76	1071	YP_002573171 Athe_1298 NADH dehydrogenase (quinone) [Anaerocellum thermophilum Z-1320, DSM 6725]	5.31516e+09	6.74075e+09	6.19233e+09	6.45349e+09	6.04976e+09	4.7844e+09	5.70762e+09		34.7387	34.3944	34.5614	34.5603	34.3719	33.9286	34.3264		34.74	34.39	34.56	34.56	34.37	33.93	34.33		34.3944	0.195519	0.265834
643715789	Athe_1426	44.3787	21	44	440	YP_002573297 Athe_1426 ATP synthase F1, alpha subunit [Anaerocellum thermophilum Z-1320, DSM 6725]	4.57709e+08	1.37848e+09	7.9265e+08	7.07649e+08	6.63056e+08	6.37497e+08	6.0799e+08		30.9925	32.0914	31.5406	31.4553	31.2902	31.1456	31.1885		30.99	32.09	31.54	31.46	31.29	31.15	31.19		31.2902	0.380073	0.2675
643716837	Athe_2474	15.2104	5	5	34	YP_002574315 Athe_2474 hypothetical protein [Anaerocellum thermophilum Z-1320, DSM 6725]	2.66981e+07	1.61518e+07	8.57026e+06	2.03391e+07	1.90856e+07	4.91308e+06	7.33947e+06		26.7156	25.637	24.8103	26.3454	26.3369	24.1093	25.0006		26.72	25.64	24.81	26.35	26.34	24.11	25		25.637	0.74536	0.273332
643716148	Athe_1771	42.735	4	7	76	YP_002573637 Athe_1771 response regulator receiver protein [Anaerocellum thermophilum Z-1320, DSM 6725]	1.35708e+08	1.38733e+08	1.41115e+08	8.41748e+07	1.09945e+08	1.64888e+08	9.13458e+07		29.1557	28.7583	28.9691	28.308	28.7309	29.193	28.5322		29.16	28.76	28.97	28.31	28.73	29.19	28.53		28.7583	0.309818	0.273333
643715891	Athe_1522	48.6607	8	8	75	YP_002573393 Athe_1522 2-C-methyl-D-erythritol 4-phosphate cytidylyltransferase [Anaerocellum thermophilum Z-1320, DSM 6725]	1.50755e+07	1.61123e+07	1.72114e+07	1.88544e+07	1.5587e+07	7.91462e+06	7.04465e+06		25.8664	25.6281	25.8703	26.2383	26.044	24.8181	24.9421		25.87	25.63	25.87	26.24	26.04	24.82	24.94		25.8664	0.551807	0.28
643715772	Athe_1409	75.1982	75	170	3289	YP_002573280 Athe_1409 pyruvate, phosphate dikinase [Anaerocellum thermophilum Z-1320, DSM 6725]	1.30568e+10	1.63542e+10	1.66734e+10	1.72487e+10	1.47639e+10	1.46745e+10	1.44543e+10		36.105	35.6856	36.0254	35.8928	35.6308	35.5049	35.632		36.11	35.69	36.03	35.89	35.63	35.5	35.63		35.6856	0.110167	0.280832
643716550	Athe_2185	41.7204	14	17	124	YP_002574033 Athe_2185 Radical SAM domain protein [Anaerocellum thermophilum Z-1320, DSM 6725]	9.72991e+07	1.75416e+08	1.53573e+08	1.72905e+08	6.64538e+07	7.60756e+07	1.43633e+08		28.6425	29.0927	29.1064	29.3692	28.0271	28.086	29.1705		28.64	29.09	29.11	29.37	28.03	28.09	29.17		29.0927	0.546476	0.281666
643715938	Athe_1565	36.4706	6	8	36	YP_002573436 Athe_1565 hypothetical protein [Anaerocellum thermophilum Z-1320, DSM 6725]	73842888	1.03726e+08	7.32524e+07	39458479	1.09964e+08	8.33428e+07	4.19176e+07		28.2395	28.3371	28.0081	27.2522	28.7477	28.2243	27.441		28.24	28.34	28.01	27.25	28.75	28.22	27.44		28.2243	0.532616	0.281667
643716467	Athe_2101	48.4848	22	32	390	YP_002573950 Athe_2101 3-isopropylmalate dehydratase, large subunit [Anaerocellum thermophilum Z-1320, DSM 6725]	1.47405e+09	9.68364e+08	8.23149e+08	9.76587e+08	8.76512e+08	8.85533e+08	8.22409e+08		32.7806	31.5765	31.5979	31.9176	31.6757	31.5967	31.611		32.78	31.58	31.6	31.92	31.68	31.6	31.61		31.611	0.445711	0.284166
643716751	Athe_2388	62.8483	23	37	304	YP_002574230 Athe_2388 D-isomer specific 2-hydroxyacid dehydrogenase NAD-binding [Anaerocellum thermophilum Z-1320, DSM 6725]	5.09229e+08	5.87709e+08	5.55425e+08	4.31644e+08	4.07311e+08	6.06381e+08	3.61925e+08		31.1514	30.8526	31.0272	30.7317	30.617	31.0896	30.462		31.15	30.85	31.03	30.73	30.62	31.09	30.46		30.8526	0.162752	0.285
643716622	Athe_2256	13.9683	4	4	24	YP_002574101 Athe_2256 hypothetical protein [Anaerocellum thermophilum Z-1320, DSM 6725]	6.03456e+06	92263338	10959408	1.12941e+07	9.85979e+06	12580072	1.55326e+07		24.4272	28.1637	25.1926	25.5087	25.4141	25.5873	26.0478		24.43	28.16	25.19	25.51	25.41	25.59	26.05		25.5087	0.77875	0.286667
643715220	Athe_0842	65.748	18	23	275	YP_002572730 Athe_0842 transcriptional regulator, DeoR family [Anaerocellum thermophilum Z-1320, DSM 6725]	3.9761e+08	5.21749e+08	4.0567e+08	3.70506e+08	3.44301e+08	3.55246e+08	3.2472e+08		30.7706	30.6797	30.5714	30.508	30.3812	30.3444	30.311		30.77	30.68	30.57	30.51	30.38	30.34	30.31		30.508	0.00979045	0.288334
643714615	Athe_0214	13.0435	2	2	21	YP_002572138 Athe_0214 protein of unknown function DUF820 [Anaerocellum thermophilum Z-1320, DSM 6725]	4.56604e+06	3.8217e+06	3.92469e+06	3.66724e+06	2.63675e+06	3.33512e+06	2.00393e+06		24.1828	23.5391	23.718	23.8763	23.4699	23.5731	23.179		24.18	23.54	23.72	23.88	23.47	23.57	23.18		23.5731	0.272038	0.288334
643714729	Athe_0343	53.8226	11	12	59	YP_002572252 Athe_0343 transcriptional regulator, LacI family [Anaerocellum thermophilum Z-1320, DSM 6725]	33280893	5.90505e+07	4.85143e+07	3.24581e+07	27727658	4.17262e+07	3.41364e+07		27.0858	27.5164	27.4106	26.9669	26.8237	27.2581	27.1524		27.09	27.52	27.41	26.97	26.82	27.26	27.15		27.1524	0.125343	0.29
643715313	Athe_0944	28.0488	2	3	15	YP_002572822 Athe_0944 glutamyl-tRNA synthetase, class Ic [Anaerocellum thermophilum Z-1320, DSM 6725]	3.67872e+07	1.16258e+06	1.28643e+06	1.99233e+06	2.11962e+06	3.84141e+06	3.34394e+06		27.3123	21.8085	22.1034	23.0054	23.1489	23.7397	23.8975		27.31	21.81	22.1	23.01	23.15	23.74	23.9		23.1489	0.855931	0.29
643714612	Athe_0211	39.4366	3	4	26	YP_002572135 Athe_0211 hypothetical protein [Anaerocellum thermophilum Z-1320, DSM 6725]	3.05676e+06	2.90092e+07	1.861e+07	5.96971e+06	8.47497e+06	1.12665e+07	7.46515e+06		23.4433	26.4826	25.9869	24.504	25.1577	25.357	25.0251		23.44	26.48	25.99	24.5	25.16	25.36	25.03		25.1577	0.736652	0.290833
643714950	Athe_0567	54.3825	25	32	221	YP_002572466 Athe_0567 xylulokinase [Anaerocellum thermophilum Z-1320, DSM 6725]	2.40152e+08	5.0679e+08	2.95648e+08	3.04987e+08	2.50193e+08	1.9637e+08	2.91177e+08		29.992	30.6374	30.1069	30.2206	29.93	29.5072	30.1561		29.99	30.64	30.11	30.22	29.93	29.51	30.16		30.1069	0.301693	0.291667
643715899	Athe_1530	35.2174	8	12	256	YP_002573401 Athe_1530 ribosomal protein L1 [Anaerocellum thermophilum Z-1320, DSM 6725]	9.13789e+08	1.04292e+09	1.07913e+09	8.18422e+08	9.72638e+08	8.1328e+08	7.64515e+08		32.0522	31.6806	31.9962	31.6632	31.8207	31.4787	31.5103		32.05	31.68	32	31.66	31.82	31.48	31.51		31.6806	0.0807988	0.2925
643715202	Athe_0824	42.2794	14	18	186	YP_002572712 Athe_0824 extracellular solute-binding protein family 1 [Anaerocellum thermophilum Z-1320, DSM 6725]	1.56197e+08	1.54847e+08	1.60522e+08	1.02695e+08	1.58284e+08	1.58141e+08	8.68958e+07		29.3631	28.9165	29.1704	28.5979	29.2398	29.1257	28.463		29.36	28.92	29.17	28.6	29.24	29.13	28.46		29.1257	0.297348	0.292501
643716184	Athe_1807	14.8649	2	2	10	YP_002573673 Athe_1807 glycosyl transferase family 2 [Anaerocellum thermophilum Z-1320, DSM 6725]	1.95517e+06	0	3.26447e+06	2.92254e+06	2391920	0	0		22.8113		23.4636	23.5405	23.3267				22.81	20.3089	23.46	23.54	23.33	20.5048	20.2204		23.3951	0.833037	0.294155
643714449	Athe_0039	41.2903	8	9	57	YP_002571974 Athe_0039 ABC transporter related [Anaerocellum thermophilum Z-1320, DSM 6725]	3.98836e+07	5.48106e+07	3.84646e+07	41337605	3.2502e+07	2.88145e+07	26523866		27.3633	27.4067	27.0537	27.3102	27.0489	26.7491	26.7991		27.36	27.41	27.05	27.31	27.05	26.75	26.8		27.0537	0.159612	0.295834
643715591	Athe_1226	31.5217	5	5	19	YP_002573099 Athe_1226 methyltransferase [Anaerocellum thermophilum Z-1320, DSM 6725]	1.19427e+07	15512351	1.20049e+07	6.20588e+06	7.4133e+07	3084175	5099991		25.5108	25.5729	25.3267	24.5418	28.228	23.4265	24.4905		25.51	25.57	25.33	24.54	28.23	23.43	24.49		25.3267	0.820597	0.2975
643716130	Athe_1752	68.8985	30	44	567	YP_002573619 Athe_1752 Phosphoglucomutase [Anaerocellum thermophilum Z-1320, DSM 6725]	1.35834e+09	1.10365e+09	9.4415e+08	9.63659e+08	8.20967e+08	1.0469e+09	9.32192e+08		32.6611	31.7621	31.7982	31.8983	31.5829	31.8303	31.7869		32.66	31.76	31.8	31.9	31.58	31.83	31.79		31.7982	0.301079	0.298333
643715597	Athe_1232	36.7454	12	15	107	YP_002573105 Athe_1232 acyl-CoA dehydrogenase domain protein [Anaerocellum thermophilum Z-1320, DSM 6725]	8.40836e+07	1.05045e+08	1.10507e+08	6.46607e+07	9.14189e+07	7.06954e+07	7.57542e+07		28.4349	28.3509	28.6123	27.9335	28.4781	27.9836	28.2715		28.43	28.35	28.61	27.93	28.48	27.98	28.27		28.3509	0.131569	0.298334
643716095	Athe_1717	84.8765	24	40	361	YP_002573584 Athe_1717 DNA-directed RNA polymerase, alpha subunit [Anaerocellum thermophilum Z-1320, DSM 6725]	6.38931e+08	7.56499e+08	7.69767e+08	5.41531e+08	6.33357e+08	6.72813e+08	4.9459e+08		31.5034	31.2175	31.5025	31.0672	31.2285	31.227	30.9004		31.5	31.22	31.5	31.07	31.23	31.23	30.9		31.227	0.0572107	0.299167
643715021	Athe_0640	18.8596	9	9	46	YP_002572537 Athe_0640 tRNA(Ile)-lysidine synthetase [Anaerocellum thermophilum Z-1320, DSM 6725]	9.50311e+06	1.39591e+07	1.01166e+07	7.04681e+06	5.94785e+06	8.8027e+06	8.78651e+06		25.1673	25.4251	25.0538	24.7652	24.6463	24.9959	25.2531		25.17	25.43	25.05	24.77	24.65	25	25.25		25.0538	0.162478	0.299167
643715866	Athe_1503	95.1049	14	17	198	YP_002573374 Athe_1503 amino acid-binding ACT domain protein [Anaerocellum thermophilum Z-1320, DSM 6725]	3.19293e+08	3.88406e+08	3.4796e+08	2.72082e+08	2.07405e+08	3.97795e+08	2.50852e+08		30.4285	30.2489	30.3455	30.0504	29.66	30.5065	29.949		30.43	30.25	30.35	30.05	29.66	30.51	29.95		30.2489	0.217385	0.300834
643717072	Athe_2714	36.6109	15	18	128	YP_002574541 Athe_2714 CRISPR-associated protein, MJ1666 family [Anaerocellum thermophilum Z-1320, DSM 6725]	1.36656e+08	1.80928e+08	1.63163e+08	173619626	1.07036e+08	9.55395e+07	1.25262e+08		29.1632	29.1417	29.1922	29.3738	28.6943	28.4087	28.9723		29.16	29.14	29.19	29.37	28.69	28.41	28.97		29.1417	0.266667	0.303333
643715847	Athe_1484	81.7308	14	21	213	YP_002573355 Athe_1484 protein of unknown function DUF47 [Anaerocellum thermophilum Z-1320, DSM 6725]	3.68248e+08	5.03745e+08	4.85324e+08	3.46377e+08	3.2054e+08	5.67882e+08	2.43777e+08		30.6494	30.6287	30.8322	30.4001	30.2807	31.0056	29.9094		30.65	30.63	30.83	30.4	30.28	31.01	29.91		30.6287	0.321143	0.303333
643716940	Athe_2576	50.1852	20	29	219	YP_002574414 Athe_2576 alpha-glucan phosphorylase [Anaerocellum thermophilum Z-1320, DSM 6725]	1.75313e+08	1.72417e+08	2.15678e+08	1.65016e+08	1.25625e+08	1.34964e+08	1.51952e+08		29.5342	29.0676	29.6161	29.3016	28.929	28.9306	29.2463		29.53	29.07	29.62	29.3	28.93	28.93	29.25		29.2463	0.161639	0.304167
643715753	Athe_1388	4.87179	2	2	25	YP_002573261 Athe_1388 Extracellular ligand-binding receptor [Anaerocellum thermophilum Z-1320, DSM 6725]	0	0	0	1.2383e+06	0	0	0					22.4213					20.6592	20.7192	21.3952	22.42	20.1026	19.5463	20.4098		22.4213	0.707342	0.304835
643716596	Athe_2230	28.8851	15	16	100	YP_002574075 Athe_2230 CheA signal transduction histidine kinase [Anaerocellum thermophilum Z-1320, DSM 6725]	30781737	6.79269e+07	6.45982e+07	4.53398e+07	3.3519e+07	3.48569e+07	3.66547e+07		26.9661	27.7179	27.8428	27.4486	27.0876	27.0086	27.2553		26.97	27.72	27.84	27.45	27.09	27.01	27.26		27.2553	0.282388	0.307499
643716112	Athe_1734	50	6	9	133	YP_002573601 Athe_1734 ribosomal protein L24 [Anaerocellum thermophilum Z-1320, DSM 6725]	2.4136e+08	2.37258e+08	2.5211e+08	1.40622e+08	2.33357e+08	2.16142e+08	1.73708e+08		30.0111	29.5331	29.8593	29.0757	29.8188	29.634	29.4357		30.01	29.53	29.86	29.08	29.82	29.63	29.44		29.634	0.223325	0.307501
643714792	Athe_0403	11.1396	7	7	28	YP_002572310 Athe_0403 Kojibiose phosphorylase [Anaerocellum thermophilum Z-1320, DSM 6725]	1.17413e+07	2.86531e+06	3.41508e+06	3.5084e+06	5.81305e+06	4.59317e+06	1.40028e+06		25.5766	23.1239	23.5385	23.8366	24.5537	24.0237	22.6793		25.58	23.12	23.54	23.84	24.55	24.02	22.68		23.8366	0.712557	0.307501
643714907	Athe_0525	83.8806	23	33	304	YP_002572424 Athe_0525 Isocitrate dehydrogenase (NAD(+)) [Anaerocellum thermophilum Z-1320, DSM 6725]	6.85705e+08	8.15161e+08	8.25692e+08	5.86378e+08	6.06891e+08	7.30442e+08	5.82611e+08		31.6124	31.3266	31.6047	31.1824	31.1683	31.3354	31.1296		31.61	31.33	31.6	31.18	31.17	31.34	31.13		31.3266	0.0221771	0.308334
643714516	Athe_0108	26.3636	6	6	56	YP_002572039 Athe_0108 hypothetical protein [Anaerocellum thermophilum Z-1320, DSM 6725]	2.8173e+07	2.49592e+07	2.03565e+07	1.89287e+07	1.26942e+07	2.75287e+07	1.15199e+07		26.7905	26.2671	26.1252	26.2442	25.7671	26.7097	25.6296		26.79	26.27	26.13	26.24	25.77	26.71	25.63		26.2442	0.398599	0.309167
643714442	Athe_0032	49.7041	22	25	195	YP_002571967 Athe_0032 KWG Leptospira repeat protein [Anaerocellum thermophilum Z-1320, DSM 6725]	1.94104e+08	2.54735e+08	176909920	1.36579e+08	1.26561e+08	1.84959e+08	1.90683e+08		29.6814	29.6394	29.3305	29.0366	28.9449	29.4118	29.5663		29.68	29.64	29.33	29.04	28.94	29.41	29.57		29.4118	0.180954	0.31
643715278	Athe_0909	64.8221	16	25	224	YP_002572787 Athe_0909 hypothetical protein [Anaerocellum thermophilum Z-1320, DSM 6725]	597950881	7.88971e+08	5.6402e+08	5.47039e+08	5.40219e+08	5.7051e+08	4.11237e+08		31.4016	31.2796	31.0464	31.0773	31.01	31.0042	30.6399		31.4	31.28	31.05	31.08	31.01	31	30.64		31.0464	0.0855141	0.310833
643715476	Athe_1110	16	4	4	24	YP_002572984 Athe_1110 hypothetical protein [Anaerocellum thermophilum Z-1320, DSM 6725]	1.55035e+07	1.67129e+07	1.40223e+07	6.36197e+06	1.4202e+07	1.75834e+07	7.73115e+06		25.9031	25.6812	25.563	24.6026	25.9124	26.0328	25.0731		25.9	25.68	25.56	24.6	25.91	26.03	25.07		25.6812	0.48605	0.310833
643716544	Athe_2179	56.25	5	7	102	YP_002574027 Athe_2179 20S proteasome A and B subunits [Anaerocellum thermophilum Z-1320, DSM 6725]	1.91324e+07	7.35798e+07	2.88083e+07	1.248e+07	2.20985e+07	4.92579e+07	2.39613e+07		26.2234	27.835	26.6255	25.6472	26.521	27.497	26.6603		26.22	27.83	26.63	25.65	26.52	27.5	26.66		26.6255	0.628446	0.310833
643715468	Athe_1102	25	6	7	39	YP_002572976 Athe_1102 transcriptional regulator, ArsR family [Anaerocellum thermophilum Z-1320, DSM 6725]	4.40258e+06	1.49938e+07	1.57609e+07	7.43373e+06	6.32509e+06	1.2042e+07	4.33651e+06		24.0212	25.5253	25.7418	24.7989	24.677	25.3995	24.2644		24.02	25.53	25.74	24.8	24.68	25.4	24.26		24.7989	0.583431	0.311667
643714940	Athe_0557	32.57	12	16	139	YP_002572456 Athe_0557 glucose-1-phosphate adenylyltransferase [Anaerocellum thermophilum Z-1320, DSM 6725]	4.65081e+07	81388947	71386175	7.32589e+07	6.62667e+07	35301124	2.85309e+07		27.5862	27.9813	27.9778	28.1456	28.0613	27.0296	26.9011		27.59	27.98	27.98	28.15	28.06	27.03	26.9		27.9778	0.473005	0.315
643714706	Athe_0316	18.3962	9	9	53	YP_002572229 Athe_0316 glycosyl transferase group 1 [Anaerocellum thermophilum Z-1320, DSM 6725]	8.93052e+06	6.27342e+06	2.50271e+07	2.675e+07	1.13855e+07	5242230	2.40104e+06		25.1196	24.2587	26.3981	26.6741	25.4997	24.1784	23.4344		25.12	24.26	26.4	26.67	25.5	24.18	23.43		25.1196	0.764316	0.315
643714854	Athe_0466	12.7551	5	6	48	YP_002572371 Athe_0466 ABC transporter related [Anaerocellum thermophilum Z-1320, DSM 6725]	7.72963e+06	13162986	10431181	4.48041e+06	8.97299e+06	6.58911e+06	8.7393e+06		24.8574	25.3397	25.0953	24.0829	25.2511	24.5637	25.2451		24.86	25.34	25.1	24.08	25.25	24.56	25.25		25.0953	0.418551	0.315001
643715375	Athe_1010	29.8795	11	16	141	YP_002572884 Athe_1010 Phenylacetate--CoA ligase [Anaerocellum thermophilum Z-1320, DSM 6725]	7.65637e+07	9.60977e+07	9.72349e+07	8.18399e+07	6.6056e+07	6.38235e+07	5.50783e+07		28.2983	28.2223	28.4208	28.273	28.0473	27.8482	27.8247		28.3	28.22	28.42	28.27	28.05	27.85	27.82		28.2223	0.0629174	0.315833
643714848	Athe_0460	38.7176	26	34	258	YP_002572365 Athe_0460 glycosyltransferase 36 [Anaerocellum thermophilum Z-1320, DSM 6725]	1.46891e+08	2.67881e+08	2.75046e+08	1.76556e+08	1.4034e+08	1.81542e+08	1.78704e+08		29.2607	29.7116	29.9916	29.4109	29.0823	29.3829	29.4754		29.26	29.71	29.99	29.41	29.08	29.38	29.48		29.4109	0.186417	0.315833
643716323	Athe_1951	25.4821	16	19	129	YP_002573811 Athe_1951 (p)ppGpp synthetase I, SpoT/RelA [Anaerocellum thermophilum Z-1320, DSM 6725]	5.16e+07	7.99282e+07	8.40139e+07	4.35371e+07	5.45932e+07	4.36218e+07	6.65406e+07		27.7392	27.9543	28.2115	27.3952	27.7801	27.3167	28.0881		27.74	27.95	28.21	27.4	27.78	27.32	28.09		27.7801	0.240599	0.319167
643715280	Athe_0911	48.2759	6	7	55	YP_002572789 Athe_0911 hypothetical protein [Anaerocellum thermophilum Z-1320, DSM 6725]	3.54408e+07	3.61369e+07	3.68391e+07	26921607	2.8095e+07	1.86593e+07	2.90111e+07		27.1622	26.8006	26.9779	26.7006	26.8465	26.1468	26.9254		27.16	26.8	26.98	26.7	26.85	26.15	26.93		26.8465	0.211899	0.322499
643715135	Athe_0757	47.2222	4	4	28	YP_002572645 Athe_0757 hypothetical protein [Anaerocellum thermophilum Z-1320, DSM 6725]	3.91731e+06	7.87466e+06	8.43881e+06	3.77226e+06	4.09406e+06	5.39832e+06	4.32659e+06		23.9074	24.5887	24.7644	23.861	24.0542	24.225	24.2612		23.91	24.59	24.76	23.86	24.05	24.22	24.26		24.225	0.241239	0.3225
643715496	Athe_1130	52.7145	24	30	210	YP_002573004 Athe_1130 methyl-accepting chemotaxis sensory transducer with Cache sensor [Anaerocellum thermophilum Z-1320, DSM 6725]	1.95121e+08	2.36561e+08	1.9519e+08	1.37605e+08	1.47802e+08	1.62975e+08	1.86334e+08		29.6908	29.5331	29.4743	29.0464	29.1639	29.2218	29.5291		29.69	29.53	29.47	29.05	29.16	29.22	29.53		29.4743	0.0600329	0.323334
643715090	Athe_0718	6.4588	2	2	8	YP_002572606 Athe_0718 KWG Leptospira repeat protein [Anaerocellum thermophilum Z-1320, DSM 6725]	2.8631e+06	4.03073e+06	3515280	1.84986e+06	2.35331e+06	2.9036e+06	2.14592e+06		23.4709	23.6168	23.5617	22.9327	23.3095	23.3784	23.2803		23.47	23.62	23.56	22.93	23.31	23.38	23.28		23.3784	0.0475542	0.325
643716242	Athe_1870	15.8706	6	7	24	YP_002573731 Athe_1870 hypothetical protein [Anaerocellum thermophilum Z-1320, DSM 6725]	2.05096e+07	4.59622e+06	1.31037e+07	1.25281e+07	5.64183e+06	4.31708e+06	9.21622e+06		26.3579	23.8089	25.4121	25.636	24.5708	23.936	25.32		26.36	23.81	25.41	25.64	24.57	23.94	25.32		25.32	0.689476	0.325833
643716098	Athe_1720	41.129	9	11	43	YP_002573587 Athe_1720 ribosomal protein S13 [Anaerocellum thermophilum Z-1320, DSM 6725]	3.22105e+08	3.57107e+08	3.48691e+08	2.52087e+08	2.25263e+08	3.03432e+08	2.74684e+08		30.4432	30.128	30.3494	29.9414	29.7799	30.1228	30.0769		30.44	30.13	30.35	29.94	29.78	30.12	30.08		30.1228	0.0409204	0.326666
643717094	Athe_2738	73.2558	6	10	129	YP_002574563 Athe_2738 Stage V sporulation protein S [Anaerocellum thermophilum Z-1320, DSM 6725]	760899722	9.27287e+08	8.39407e+08	6.35986e+08	7.95504e+08	6.93822e+08	5.83764e+08		31.7715	31.5136	31.6265	31.3006	31.5443	31.2653	31.132		31.77	31.51	31.63	31.3	31.54	31.27	31.13		31.5136	0.0402666	0.326667
643715688	Athe_1323	39.2857	5	6	30	YP_002573196 Athe_1323 HutP family protein [Anaerocellum thermophilum Z-1320, DSM 6725]	1.35433e+08	4.79079e+07	1.86386e+07	3.19901e+07	1.34398e+07	39076929	9.40731e+07		29.1739	27.2113	25.9677	26.9534	25.8061	27.1565	28.5745		29.17	27.21	25.97	26.95	25.81	27.16	28.57		27.1565	0.76289	0.3275
643715461	Athe_1095	32.8358	2	2	27	YP_002572969 Athe_1095 4Fe-4S ferredoxin iron-sulfur binding domain protein [Anaerocellum thermophilum Z-1320, DSM 6725]	1.34271e+07	19664946	1.74864e+07	14938554	10625132	5678069	17298942		25.6786	25.9211	25.8994	25.901	25.5171	24.4039	26.2017		25.68	25.92	25.9	25.9	25.52	24.4	26.2		25.8994	0.516211	0.328333
643717108	Athe_2752	40.0763	10	12	77	YP_002574577 Athe_2752 Cobyrinic acid ac-diamide synthase [Anaerocellum thermophilum Z-1320, DSM 6725]	3.53058e+07	3.69309e+07	3.38452e+07	1.98856e+07	3.04568e+07	2.46121e+07	2.45275e+07		27.1595	26.8324	26.8514	26.2878	26.963	26.5307	26.6892		27.16	26.83	26.85	26.29	26.96	26.53	26.69		26.8324	0.141923	0.329166
643714545	Athe_0140	22.1138	10	12	65	YP_002572068 Athe_0140 protein of unknown function DUF324 [Anaerocellum thermophilum Z-1320, DSM 6725]	1.79483e+07	4.49749e+07	5.04076e+07	3.33019e+07	11503873	15973331	4.99916e+07		26.0929	27.1206	27.4543	27.0079	25.6042	25.9196	27.6886		26.09	27.12	27.45	27.01	25.6	25.92	27.69		27.0079	0.640258	0.331667
643716231	Athe_1859	22.4111	13	15	126	YP_002573720 Athe_1859 glycoside hydrolase family 5 [Anaerocellum thermophilum Z-1320, DSM 6725]	4.3131e+07	2.64317e+07	6.78621e+07	4.91526e+07	1.32408e+07	3.57833e+07	3.42792e+07		27.4541	26.3462	27.887	27.5675	25.8075	27.0452	27.1606		27.45	26.35	27.89	27.57	25.81	27.05	27.16		27.1606	0.597494	0.332501
643716239	Athe_1867	42.1262	52	71	588	YP_002573728 Athe_1867 glycoside hydrolase family 48 [Anaerocellum thermophilum Z-1320, DSM 6725]	5.56518e+08	7.02682e+08	6.59176e+08	6.56721e+08	2.38052e+08	565729643	6.90771e+08		31.2918	31.112	31.2755	31.3485	29.8662	30.9788	31.3677		31.29	31.11	31.28	31.35	29.87	30.98	31.37		31.2755	0.462179	0.334167
643717061	Athe_2702	72.9323	18	27	443	YP_002574530 Athe_2702 CRISPR-associated RAMP protein, Csm3 family [Anaerocellum thermophilum Z-1320, DSM 6725]	5.37901e+08	6.76542e+08	5.81577e+08	4.91351e+08	4.26345e+08	4.20983e+08	5.27203e+08		31.238	31.0572	31.0945	30.9251	30.6782	30.5759	30.9882		31.24	31.06	31.09	30.93	30.68	30.58	30.99		30.9882	0.0440154	0.335
643715041	Athe_0660	30.6306	9	11	72	YP_002572557 Athe_0660 hypothetical protein [Anaerocellum thermophilum Z-1320, DSM 6725]	6.01511e+07	5.91429e+07	8.34728e+07	5.65617e+07	5.49424e+07	36886110	48747472		27.9861	27.5164	28.2169	27.7742	27.803	27.0845	27.6517		27.99	27.52	28.22	27.77	27.8	27.08	27.65		27.7742	0.259103	0.335
643715803	Athe_1440	19.598	3	4	15	YP_002573311 Athe_1440 dephospho-CoA kinase [Anaerocellum thermophilum Z-1320, DSM 6725]	1.50592e+07	3.23907e+06	4.38368e+06	2.27604e+06	7.78938e+06	4.74307e+06	3.50431e+06		25.9354	23.3	23.8842	23.1898	24.967	24.0343	23.963		25.94	23.3	23.88	23.19	24.97	24.03	23.96		23.963	0.690961	0.335833
643715692	Athe_1327	29.2609	17	18	127	YP_002573200 Athe_1327 hydroxymethylbutenyl pyrophosphate reductase [Anaerocellum thermophilum Z-1320, DSM 6725]	7.14809e+07	71909452	6.76002e+07	4.3485e+07	4.37021e+07	4.0789e+07	8.79266e+07		28.2183	27.8011	27.9059	27.3783	27.4653	27.2173	28.479		28.22	27.8	27.91	27.38	27.47	27.22	28.48		27.8011	0.381852	0.339167
643716645	Athe_2280	12.2249	8	9	43	YP_002574124 Athe_2280 heavy metal translocating P-type ATPase [Anaerocellum thermophilum Z-1320, DSM 6725]	4.78208e+06	2.73663e+07	7.34389e+06	7.08659e+06	6.33846e+06	3742183	1.06284e+07		24.1136	26.4002	24.6056	24.7853	24.7565	23.7324	25.5154		24.11	26.4	24.61	24.79	24.76	23.73	25.52		24.7565	0.65949	0.34
643714841	Athe_0453	54.3478	8	11	204	YP_002572358 Athe_0453 hemerythrin-like metal-binding protein [Anaerocellum thermophilum Z-1320, DSM 6725]	1.77177e+08	2.42326e+08	1.79131e+08	1.19582e+08	1.21659e+08	2.73942e+08	1.18832e+08		29.5438	29.5634	29.3454	28.8264	28.8789	29.9597	28.9034		29.54	29.56	29.35	28.83	28.88	29.96	28.9		29.3454	0.345978	0.340834
643717073	Athe_2715	21.2598	2	2	30	YP_002574542 Athe_2715 hypothetical protein [Anaerocellum thermophilum Z-1320, DSM 6725]	1.17767e+07	8.91546e+06	8.90912e+06	8.59627e+06	3.3101e+06	8.55284e+06	7.59338e+06		25.505	24.7706	24.8488	25.0523	23.7668	24.9409	25.0475		25.51	24.77	24.85	25.05	23.77	24.94	25.05		24.9409	0.451884	0.340834
643715219	Athe_0841	42.2833	17	25	118	YP_002572729 Athe_0841 carbohydrate kinase FGGY [Anaerocellum thermophilum Z-1320, DSM 6725]	1.08305e+08	1.89485e+08	1.24845e+08	1.41622e+08	9.48719e+07	9.75164e+07	7.89269e+07		28.8016	29.2045	28.7957	29.0608	28.5287	28.4342	28.3277		28.8	29.2	28.8	29.06	28.53	28.43	28.33		28.7957	0.180829	0.345833
643715062	Athe_0689	7.5188	4	4	12	YP_002572578 Athe_0689 single-stranded-DNA-specific exonuclease RecJ [Anaerocellum thermophilum Z-1320, DSM 6725]	8786927	6.17329e+06	2.51768e+06	99140776	358515	460378	7.54659e+06		25.0977	24.2353	23.0641	28.5693	20.7187	20.8241	25.0401		25.1	24.24	23.06	28.57	20.72	20.82	25.04		24.2353	0.885619	0.345833
643716749	Athe_2386	67.907	11	13	92	YP_002574228 Athe_2386 2-dehydro-3-deoxyphosphogluconate aldolase/4-hydroxy-2-oxoglutarate aldolase [Anaerocellum thermophilum Z-1320, DSM 6725]	5.64073e+07	6.66627e+07	7.56159e+07	5.01857e+07	5.4216e+07	4.71042e+07	3.83681e+07		27.8828	27.6921	28.0693	27.6011	27.7838	27.4285	27.3188		27.88	27.69	28.07	27.6	27.78	27.43	27.32		27.6921	0.0687557	0.3475
643716183	Athe_1806	20.3281	23	24	96	YP_002573672 Athe_1806 DNA polymerase III, alpha subunit [Anaerocellum thermophilum Z-1320, DSM 6725]	1.40366e+07	7.57701e+07	2.70258e+07	2.47981e+07	2.4155e+07	1.29854e+07	2.23352e+07		25.7236	27.8778	26.529	26.5949	26.6472	25.6513	26.5574		25.72	27.88	26.53	26.59	26.65	25.65	26.56		26.5574	0.586219	0.3475
643715707	Athe_1342	45.9016	6	9	74	YP_002573215 Athe_1342 NUDIX hydrolase [Anaerocellum thermophilum Z-1320, DSM 6725]	8.75053e+07	90127449	1.08166e+08	80158803	6.31738e+07	7.82519e+07	5.67178e+07		28.4997	28.1287	28.5754	28.2443	27.9855	28.13	27.8648		28.5	28.13	28.58	28.24	27.99	28.13	27.86		28.13	0.0701623	0.348333
643716344	Athe_1972	68.9394	7	9	93	YP_002573832 Athe_1972 hypothetical protein [Anaerocellum thermophilum Z-1320, DSM 6725]	2.85825e+08	2.49211e+08	2.03172e+08	1.92779e+08	1.9792e+08	1.93044e+08	1.517e+08		30.2689	29.6048	29.5367	29.5318	29.5755	29.4572	29.2463		30.27	29.6	29.54	29.53	29.58	29.46	29.25		29.5367	0.164172	0.348334
643716256	Athe_1884	39.6491	18	23	180	YP_002573745 Athe_1884 type II secretion system protein E [Anaerocellum thermophilum Z-1320, DSM 6725]	9.85684e+07	2.03394e+08	1.2114e+08	1.72948e+08	7.15549e+07	7.35359e+07	1.03366e+08		28.662	29.3082	28.7486	29.3588	28.135	28.036	28.7011		28.66	29.31	28.75	29.36	28.13	28.04	28.7		28.7011	0.421298	0.349166
643716238	Athe_1866	25.1061	12	14	125	YP_002573727 Athe_1866 Mannan endo-1,4-beta-mannosidase., Cellulase [Anaerocellum thermophilum Z-1320, DSM 6725]	4.3131e+07	2.56243e+07	6.85109e+07	4.82998e+07	1.23722e+07	3.57833e+07	3.42792e+07		27.4516	26.3015	27.8997	27.5403	25.7229	27.0452	27.1606		27.45	26.3	27.9	27.54	25.72	27.05	27.16		27.1606	0.595167	0.349167
643716482	Athe_2117	38.8889	3	4	18	YP_002573965 Athe_2117 ACT domain-containing protein [Anaerocellum thermophilum Z-1320, DSM 6725]	6827825	1.12731e+07	3.40042e+07	13403605	5.59967e+06	1.1293e+07	8.36827e+06		24.6844	25.114	26.8809	25.7334	24.5495	25.3692	25.1845		24.68	25.11	26.88	25.73	24.55	25.37	25.18		25.1845	0.605841	0.349167
643715592	Athe_1227	52.0958	7	8	88	YP_002573100 Athe_1227 pantetheine-phosphate adenylyltransferase [Anaerocellum thermophilum Z-1320, DSM 6725]	15879084	3.46099e+07	3.36522e+07	1.99485e+07	1.26101e+07	2.3011e+07	1.58047e+07		25.915	26.739	26.846	26.3127	25.7586	26.4581	26.0746		25.91	26.74	26.85	26.31	25.76	26.46	26.07		26.3127	0.306057	0.35
[truncated: 361 more rows]

## Sheet: Table S2 - p<0.05 - FC>2(log2)
Table S2. Differential proteomic assessment between strain ORCB012 and its genetic parent strain ORCB002 comparing abundance of proteins for which the log transformed differential abundance was <-2 or >2, and the p-value was <0.05. Genes highlighed in yellow are known transcription factors or regulatory family genes. Cells colored in increasing shades of red in column ‘pval’ indicate genes whose …
[truncated: 34 more rows]
